# Supplementary material for: Integrated transcriptomics and metabolomics analysis provide insight into the resistance response of rice against brown planthopper
Source: Front Plant Sci. 2023 Jun 20;14:1213257. doi: 10.3389/fpls.2023.1213257 (PMC10327896; doi:10.3389/fpls.2023.1213257)
Supplement: Supplementary file 2 [file Table_1.xlsx]

## Sheet: Table 1
Supplementary Table 1: Differentially expressed genes (DEGs) in Nipponbare exposed to BPH for 48h compared with unfed Nipponbare.
ID	S0_exp	S48_exp	log2FoldChange	pvalue	padj	Description	Regulate
Os07g0429700	0.2615	43.4013	5.58884	6.54609e-39	1.31838e-36	Similar to Thionin-like peptide.	up
Os03g0797500	0.376	28.5477	5.2886	9.55371e-43	2.23335e-40	Similar to Indole-3-glycerol phosphate lyase (Fragment).	up
Os07g0529000	6.619	145.96	4.47522	8.26159e-175	7.21016e-171	Similar to Isocitrate lyase (Fragment).	up
Os12g0111800	0.714	16.5577	4.11363	5.95517e-35	8.90962e-33	Similar to Class III peroxidase 136.	up
Os11g0112200	1.2835	22.511	3.94906	1.81179e-47	5.10068e-45	Similar to Cationic peroxidase 1 precursor (EC 1.11.1.7) (PNPC1).	up
Os03g0760000	1.0545	13.556	3.53797	2.00849e-38	3.8106e-36	Cytochrome P450 family protein.	up
Os04g0341500	30.5715	344.454	3.51125	3.3196e-91	4.13875e-88	Similar to OSIGBa0159H11-OSIGBa0137A07.8 protein.	up
Os01g0343100	0.017	1.21667	3.16059	2.12782e-09	3.44105e-08	Protein of unknown function DUF594 family protein.	up
Os04g0486950	8.1905	71.4907	3.14673	9.86231e-69	6.29793e-66	Similar to Malate synthase.	up
Os03g0604566	3.483	34.4	3.12226	9.66651e-25	7.5324e-23	Conserved hypothetical protein.	up
Os06g0559400	1.864	17.9717	3.0761	7.24299e-23	4.61401e-21	Conserved hypothetical protein.	up
Os09g0522200	1.375	16.1013	3.02491	1.15815e-13	3.15534e-12	Transcription activator, "Tolerance to drought, high-salt and cold stresses"	up
Os03g0277700	0.4315	6.38133	3.01569	6.65419e-11	1.29532e-09	Protein of unknown function DUF26 domain containing protein.	up
Os12g0443000	0.2825	3.60967	3.00769	4.03005e-12	9.06484e-11	Similar to Cytochrome P450 family protein, expressed.	up
Os03g0830500	0.2345	5.15	2.99493	2.05273e-09	3.32494e-08	FW2.2-like (FWL) family protein, Regulation of cadmium and micronutrient metal accumulation	up
Os02g0799600	13.2615	95.756	2.88215	5.12564e-56	2.13015e-53	Conserved hypothetical protein.	up
Os12g0555300	4.101	29.7337	2.80497	9.02294e-30	9.80243e-28	Pathogenesis-related protein PR-10c, Nonfunctional pseudogene	up
Os05g0478700	1.329	10.941	2.80308	2.11452e-16	7.75382e-15	Hypothetical conserved gene.	up
Os07g0526600	1.0375	9.58367	2.78182	5.3801e-12	1.19577e-10	Alpha/beta hydrolase fold-3 domain containing protein.	up
Os04g0126900	4.364	33.027	2.75233	2.24998e-18	1.00456e-16	Similar to H0124E07.4 protein.	up
Os08g0168000	4.9885	46.083	2.72817	5.33714e-11	1.05541e-09	Terpene synthase, Resistance to aphids (Rhopalosiphum padi)	up
Os05g0368000	27.529	175.445	2.72546	1.47715e-66	8.99414e-64	Non-protein coding transcript.	up
Os02g0593600	0.1065	1.61933	2.71028	4.98992e-08	6.6419e-07	Leucine-rich repeat, typical subtype containing protein.	up
Os08g0468100	0.859	6.22267	2.68433	2.97599e-17	1.18416e-15	Nitrate reductase 1, Regulation of salt tolerance during seed germination	up
Os03g0235000	23.85	151.856	2.67629	6.86882e-35	1.02182e-32	Similar to Peroxidase.	up
Os09g0417800	35.411	214.079	2.6693	3.65053e-87	3.67609e-84	WRKY transcription factor, Transcriptional repressor, Pathogen defense	up
Os01g0910800	0.1975	10.9517	2.65944	1.24792e-06	1.28786e-05	Conserved hypothetical protein.	up
Os12g0569500	1.2305	8.98533	2.635	3.00639e-14	8.66886e-13	Osmotin protein belonging to the pathogenesis-related protein 5 family, Resistance to rice sheath blight	up
Os11g0578000	0.168	4.57767	2.61269	9.80035e-07	1.0334e-05	Similar to TCP-1/cpn60 chaperonin.	up
Os01g0597600	1.398	10.7617	2.61209	1.27891e-11	2.71128e-10	Amino acid transporter-like protein, Thiamethoxam (THX) uptake and its systemic distribution for controlling the brown planthopper	up
Os01g0543600	0.2155	2.06433	2.60243	9.72316e-09	1.43907e-07	Cytochrome P450 domain containing protein.	up
Os04g0109400	0.04	1.16533	2.59084	1.41694e-06	1.45199e-05	Similar to H0201G08.3 protein.	up
Os07g0524900	6.539	39.2577	2.58762	4.02354e-33	5.37471e-31	Protein of unknown function DUF6, transmembrane domain containing protein.	up
Os02g0555300	2.6405	21.1587	2.57982	4.88098e-10	8.53665e-09	No apical meristem (NAM) protein domain containing protein.	up
Os05g0141300	0.5475	5.43567	2.57678	2.53744e-08	3.547e-07	Transferase family protein.	up
Os12g0116700	10.665	61.494	2.55733	1.20294e-40	2.51962e-38	Similar to WRKY transcription factor 64.	up
Os04g0614300	4.4985	27.216	2.55442	2.5617e-23	1.72418e-21	Hypothetical conserved gene.	up
Os03g0197300	0.7685	5.85933	2.55344	1.52789e-10	2.85126e-09	Similar to Cupin family protein, expressed.	up
Os01g0699600	2.6025	16.921	2.55293	1.55905e-15	5.22651e-14	Mitogen-activated protein kinase kinase kinase (MAPKKK), Negative regulation of seed dormancy	up
Os06g0558900	1.5665	10.901	2.54991	1.49444e-12	3.57655e-11	Conserved hypothetical protein.	up
Os07g0683200	63.519	347.08	2.53991	2.95138e-139	1.54546e-135	Similar to NAC domain transcription factor.	up
Os07g0671000	8.618	50.986	2.53283	8.57701e-24	6.03665e-22	Homologue of Arabidopsis FLOWERING PROMOTING FACTOR1 (FPF1), ACE1 homologue, Control of internode elongation during the reproductive phase	up
Os11g0117400	5.1505	35.7143	2.51225	1.36888e-11	2.89032e-10	WRKY transcription factor, Ultraviolet B tolerance, Disease resistance	up
Os05g0191500	13.643	74.0397	2.47857	1.80372e-42	4.10652e-40	Similar to stem 28 kDa glycoprotein.	up
Os11g0514400	1.7475	11.9053	2.47828	4.10435e-11	8.24714e-10	Small leucine rich repeat (LRR) protein, Cell elongation activity, Regulation of lamina inclination and grain size	up
Os05g0375466	9.796	57.4997	2.47135	2.92331e-17	1.16497e-15	Non-protein coding transcript.	up
Os02g0318600	0.5285	5.96933	2.47006	7.24941e-07	7.8173e-06	Similar to PDR-like ABC transporter.	up
Os01g0532300	6.663	37.8273	2.46549	4.6018e-21	2.55264e-19	Conserved hypothetical protein.	up
Os04g0276200	0.0235	0.953667	2.44786	7.64219e-06	6.69862e-05	Armadillo-like helical domain containing protein.	up
Os03g0277500	1.4435	10.0677	2.43507	1.11186e-09	1.86012e-08	Glyoxalase I-3, Seed longevity and vigor, Salt stress tolerance	up
Os02g0227100	24.474	126.731	2.40949	1.85719e-35	2.84357e-33	Conserved hypothetical protein.	up
Os06g0568600	0.0465	1.33267	2.40682	1.03715e-05	8.85383e-05	Ent-kaurene oxidase like protein, Cytochrome P450 701A subfamily member, Phytoalexin biosynthesis	up
Os01g0768333	7.7145	42.1517	2.39611	2.27138e-18	1.00625e-16	Auxin responsive SAUR protein family protein.	up
Os07g0418700	2.7435	15.629	2.37231	1.48048e-13	3.9715e-12	Proline-rich glycoprotein, ABA-dependent inhibition of root growth	up
Os03g0348200	1.1555	8.069	2.36279	2.961e-08	4.08886e-07	Terpene synthase-like domain containing protein.	up
Os01g0821300	1.811	9.94167	2.35406	1.09232e-14	3.30243e-13	WRKY transcription factor, Promotion of phosphate accumulation under Pi-replete conditions	up
Os02g0318450	5.699	28.743	2.34211	5.58269e-26	4.64019e-24	ABC transporter-like domain containing protein.	up
Os01g0699400	0.36	3.01467	2.33147	1.11352e-06	1.15927e-05	Serine/threonine protein kinase domain containing protein.	up
Os07g0530700	56.874	273.767	2.33077	2.14648e-46	5.85408e-44	Conserved hypothetical protein.	up
Os08g0549000	155.893	743.427	2.33031	2.15575e-60	1.06494e-57	R2R3 MYB transcription factor, Homologue of Arabidopsis transcription factor GL1	up
Os07g0162600	11.369	54.1903	2.32718	1.16508e-63	6.49022e-61	Alpha/beta hydrolase fold-3 domain containing protein.	up
Os03g0752500	127.693	736.375	2.3212	1.59779e-10	2.97957e-09	Similar to Cysteine proteinase (Fragment).	up
Os04g0542302	0.166	2.89867	2.27705	2.44408e-05	0.000191819	Similar to TCP-domain protein.	up
Os05g0546400	0.797	6.19567	2.26444	2.2827e-06	2.24768e-05	Hypothetical protein.	up
Os04g0634800	15.166	74.174	2.24902	2.36065e-16	8.63221e-15	Similar to H0315F07.8 protein.	up
Os11g0427700	0	0.699667	2.24269	5.47423e-05	0.000395492	Xanthine/uracil/vitamin C permease family protein.	up
Os06g0716100	51.0785	228.939	2.23406	2.48378e-46	6.63575e-44	Similar to Chaperone protein dnaJ.	up
Os08g0458200	17.517	77.9033	2.22984	1.61525e-58	7.55188e-56	Similar to MTD1.	up
Os02g0595900	0.4185	3.56167	2.22461	7.5129e-06	6.59738e-05	Partner protein of NRT2, Activator for NRT2, High-affinity nitrate transport	up
Os06g0203000	0.333	2.96967	2.22237	9.01247e-06	7.783e-05	Hypothetical protein.	up
Os10g0558700	26.1265	114.828	2.20915	2.25118e-52	7.55647e-50	Similar to Oxidoreductase, 2OG-Fe oxygenase family protein, expressed.	up
Os02g0719600	7.6725	34.255	2.20241	6.45573e-32	7.9354e-30	SAM dependent carboxyl methyltransferase family protein.	up
Os07g0670200	2.108	10.656	2.18861	1.698e-10	3.14406e-09	C2 calcium-dependent membrane targeting domain containing protein.	up
Os11g0211800	0.283	3.81267	2.18272	4.96262e-05	0.000362734	Cysteine-rich peptide, Short-chain peptide, ABA-dependent drought tolerance	up
Os04g0344100	431.074	1834.62	2.18241	3.36814e-108	7.34873e-105	Similar to OSIGBa0106G08.3 protein.	up
Os01g0848900	3.0125	14.0557	2.16971	1.07838e-14	3.26406e-13	Conserved hypothetical protein.	up
Os04g0286300	3.6995	15.8873	2.15399	2.30404e-33	3.19177e-31	Conserved hypothetical protein.	up
Os01g0537250	23.327	96.0277	2.12849	5.03946e-70	3.29858e-67	Protein of unknown function DUF3778 domain containing protein.	up
Os06g0476200	6.2435	29.2277	2.12178	1.98093e-11	4.1228e-10	Similar to Phosphoglucomutase precursor (EC 5.4.2.2).	up
Os03g0830400	10.2585	43.6187	2.12084	1.34826e-23	9.31401e-22	PGPS/D12.	up
Os04g0108600	8.677	47.4697	2.11516	3.12006e-07	3.59866e-06	Similar to Sesquiterpene synthase (Fragment).	up
Os01g0508500	15.2505	65.2713	2.11193	2.41743e-20	1.2684e-18	Conserved hypothetical protein.	up
Os12g0564100	3.206	14.4147	2.10698	2.68473e-13	6.95957e-12	Similar to Myb-like DNA-binding domain containing protein, expressed.	up
Os06g0487620	0.5545	4.951	2.10043	4.8072e-05	0.000352062	Conserved hypothetical protein.	up
Os02g0318500	2.207	10.076	2.09803	4.39482e-11	8.7903e-10	ABC transporter-like domain containing protein.	up
Os12g0222300	24.796	111.742	2.09719	1.68033e-12	3.99159e-11	Conserved hypothetical protein.	up
Os05g0142500	18.2555	78.0207	2.09702	2.26817e-18	1.00625e-16	Hypothetical conserved gene.	up
Os04g0447700	2.85	12.489	2.09624	2.86472e-14	8.33261e-13	Similar to Polyketide reductase.	up
Os01g0257300	0.6325	4.41933	2.08831	2.09756e-05	0.000167383	GTP-binding protein, Homolog of AtFPF1 (Flowering Promoting Factor 1), Cell cycle regulator during root development, Regulation of root architecture and flowering	up
Os01g0274100	0.5785	3.30233	2.07357	2.81057e-06	2.71636e-05	Similar to disulfide oxidoreductase/ monooxygenase/ oxidoreductase.	up
Os09g0448200	12.679	52.1657	2.06504	2.99881e-22	1.8008e-20	Similar to High-affinity potassium transporter.	up
Os04g0275950	1.2725	6.06933	2.06262	1.46178e-08	2.11332e-07	Conserved hypothetical protein.	up
Os03g0657400	3.2335	16.657	2.06258	4.64976e-07	5.19147e-06	Hypothetical conserved gene.	up
Os11g0160400	1.986	10.727	2.06128	1.4966e-06	1.52466e-05	Conserved hypothetical protein.	up
Os04g0342100	401.38	1559.44	2.05708	6.23874e-118	2.04178e-114	Sesquiterpene synthase, Brown planthopper (BPH) resistance	up
Os08g0270400	3.474	15.43	2.05634	6.81167e-11	1.32499e-09	Similar to Cinnamyl alcohol dehydrogenase.	up
Os09g0417600	45.927	177.775	2.04633	3.1323e-87	3.2804e-84	WRKY transcription factor, Transcriptional repressor, Pathogen defense, Alkali tolerance at the germination stage	up
Os04g0456100	0.3615	2.95567	2.04556	6.98459e-05	0.000492117	Conserved hypothetical protein.	up
Os02g0503700	5.4395	22.2887	2.03099	2.58794e-16	9.41077e-15	Similar to Cytochrome P450 CYP81L6.	up
Os12g0450300	4.151	16.6523	2.02114	8.12458e-18	3.39805e-16	Similar to Eukaryotic aspartyl protease family protein, expressed.	up
Os05g0170200	0.467	4.593	2.00838	0.000168238	0.00107017	Similar to Universal stress protein.	up
Os02g0574500	23.2835	89.6753	2.00835	3.47061e-33	4.65987e-31	General substrate transporter domain containing protein.	up
Os01g0731100	1.095	5.737	2.00762	3.27169e-06	3.11526e-05	Similar to Pathogen-related protein.	up
Os02g0731500	26.689	100.954	2.00747	2.63222e-61	1.32532e-58	Similar to cDNA, clone: J065098J18, full insert sequence.	up
Os04g0630400	25.56	97.2057	2.00738	1.49929e-50	4.78711e-48	NAD(P)-binding domain containing protein.	up
Os02g0629000	2.081	9.20533	2.00715	8.62706e-09	1.28483e-07	Protein of unknown function DUF584 family protein.	up
Os12g0484600	14.445	58.0537	1.98672	2.79639e-14	8.14405e-13	Nodule-specific protein-like.	up
Os12g0199800	0.3335	1.86033	1.98646	1.50866e-05	0.000124684	Similar to Cyt-P450 monooxygenase.	up
Os11g0479000	7.9815	32.3517	1.98176	4.0201e-12	9.05391e-11	Conserved hypothetical protein.	up
Os10g0142600	2.348	9.233	1.97524	4.89209e-15	1.53763e-13	Protein kinase, catalytic domain domain containing protein.	up
Os05g0261700	0.683	3.28233	1.97325	1.34314e-06	1.38014e-05	Hypothetical conserved gene.	up
Os03g0325000	0.1815	1.46167	1.97278	0.000154144	0.000991107	Similar to Pyruvate kinase.	up
Os11g0540600	0.3455	2.662	1.96424	0.00016103	0.00103032	Protein of unknown function DUF247, plant family protein.	up
Os07g0463600	0.882	4.25467	1.95813	3.27762e-06	3.11713e-05	O-methyltransferase, family 2 domain containing protein.	up
Os01g0739500	68.3905	249.563	1.95796	2.11226e-58	9.70231e-56	Conserved hypothetical protein.	up
Os09g0447500	0.149	1.31467	1.95379	0.000242312	0.00148368	Cytochrome P450 family protein.	up
Os02g0209400	3.0215	12.416	1.95206	1.38493e-09	2.2834e-08	Conserved hypothetical protein.	up
Os10g0391400	0.5285	4.43667	1.93742	0.000270712	0.00163615	Jasmonate ZIM-domain (JAZ) protein, TIFY family protein, Negative regulation of JA signal transduction pathway, Activation of hypersensitive cell death	up
Os04g0351800	0.15	4.75167	1.92805	0.000524617	0.00292806	Conserved hypothetical protein.	up
Os12g0630100	2.644	11.3203	1.92711	2.15105e-07	2.54261e-06	Thaumatin protein, Tolerance to nitrogen deficiency	up
Os01g0128200	8.76	32.768	1.92533	1.96218e-16	7.23573e-15	Similar to Nuclease I.	up
Os06g0242900	0.0115	0.34	1.92354	0.000540417	0.0030028	SAM dependent carboxyl methyltransferase domain containing protein.	up
Os11g0151400	0.436	2.33	1.92131	4.06183e-05	0.00030281	Cytochrome P450 family protein.	up
Os01g0924966	2.2325	10.5993	1.92029	5.3773e-06	4.86025e-05	Auxin responsive SAUR protein family protein.	up
Os11g0181800	10.3585	39.2607	1.91516	5.20837e-14	1.46946e-12	Similar to Short-chain dehydrogenase Tic32.	up
Os03g0188100	1.1985	4.82	1.91177	6.26596e-09	9.52703e-08	Similar to transparent testa 12 protein.	up
Os02g0139000	38.506	138.819	1.91048	4.51525e-29	4.6179e-27	Transcription factor, Regulation of Pi signaling and homeostasis, Tolerance to low-Pi stress	up
Os01g0884300	85.0915	300.984	1.90652	4.0198e-41	8.55663e-39	NAC transcription factor, Drought tolerance, Response to abiotic and biotic stresses	up
Os06g0551800	8.913	31.6357	1.90373	1.70397e-38	3.31298e-36	Membrane-associated kinase-7	up
Os02g0245800	0.5185	2.355	1.90073	3.71693e-06	3.48122e-05	Inward rectifying shaker-like potassium channel, Negative regulation of OsKAT2 channel activity	up
Os05g0355800	3.3985	13.693	1.90071	1.64107e-08	2.35562e-07	Similar to Lipoxygenase.	up
Os07g0114000	7.017	25.086	1.89968	7.69539e-28	7.46224e-26	Similar to Protein phosphatase 2C-like.	up
Os08g0307601	6.0565	22.4133	1.89958	3.39093e-15	1.08934e-13	Similar to cDNA clone:002-114-B06, full insert sequence.	up
Os07g0526400	42.4075	180.672	1.89479	9.93671e-07	1.04525e-05	Polyketide synthase, type III domain containing protein.	up
Os04g0468600	152.938	531.986	1.88356	1.25257e-41	2.75587e-39	Hypothetical conserved gene.	up
Os02g0561900	0.5265	2.85867	1.87621	9.52639e-05	0.000646668	Similar to E3 ubiquitin-protein ligase EL5.	up
Os03g0356526	0.621	3.34567	1.87402	8.67961e-05	0.00059583	Hypothetical conserved gene.	up
Os12g0283400	0	0.913667	1.86872	0.000761299	0.00402918	Pectinesterase inhibitor domain containing protein.	up
Os11g0133001	12.291	42.193	1.86732	1.01856e-51	3.37568e-49	S-Domain receptor like kinase-7, Response to B. glumae in resistant genotype CL 161	up
Os08g0420700	16.499	57.2587	1.8649	3.18914e-31	3.83019e-29	Conserved hypothetical protein.	up
Os08g0374600	2.273	10.0467	1.85856	8.0704e-06	7.03393e-05	Similar to Receptor kinase-like protein.	up
Os01g0727600	1.817	7.47067	1.85095	9.69589e-07	1.02321e-05	Conserved hypothetical protein.	up
Os10g0530400	41.153	139.931	1.85085	1.09722e-46	3.02393e-44	Similar to Glutathione-S-transferase Cla47.	up
Os09g0532000	93.14	320.621	1.84958	6.62399e-30	7.25646e-28	Senescence-inducible chloroplast protein, Activation of the chlorophll-degrading pathway during leaf senescence	up
Os05g0261001	0.3285	3.08933	1.84855	0.00064693	0.00349991	Non-protein coding transcript.	up
Os07g0418600	23.9805	85.6167	1.84657	1.27038e-14	3.81434e-13	Proline-rich glycoprotein, ABA-dependent inhibition of root growth	up
Os05g0583000	5.796	20.4693	1.84527	2.27117e-16	8.3166e-15	Similar to WRKY8.	up
Os04g0109100	0.018	0.654667	1.8449	0.0009116	0.00471863	Concanavalin A-like lectin/glucanase domain containing protein.	up
Os02g0684400	23.5165	80.1143	1.84053	2.71964e-29	2.81445e-27	Similar to OXS3 (OXIDATIVE STRESS 3).	up
Os01g0727700	16.0655	57.5243	1.82989	7.11289e-12	1.55711e-10	Hypothetical conserved gene.	up
Os04g0168300	0.303	3.045	1.82796	0.000818608	0.00429515	Conserved hypothetical protein.	up
Os01g0863300	4.9935	17.9007	1.82769	1.40561e-11	2.9631e-10	Similar to MCB2 protein.	up
Os05g0529700	40.265	139.062	1.82726	5.51159e-19	2.5954e-17	Similar to electron transporter/ heat shock protein binding protein.	up
Os07g0213500	63.692	212.61	1.82486	3.20906e-41	6.94376e-39	Hypothetical conserved gene.	up
Os06g0185400	5.116	18.145	1.81767	2.2572e-11	4.6644e-10	Conserved hypothetical protein.	up
Os11g0274700	1.4265	5.226	1.81476	4.35756e-09	6.75087e-08	Hypothetical conserved gene.	up
Os06g0604600	31.867	106.864	1.8142	4.75172e-26	3.97475e-24	Conserved hypothetical protein.	up
Os02g0181300	20.8735	71.6033	1.8075	2.35226e-14	6.88891e-13	WRKY transcription factor, Defense response	up
Os04g0520800	7.265	25.3483	1.80692	9.6573e-13	2.35893e-11	Hypothetical conserved gene.	up
Os06g0640599	0.2155	2.72167	1.80387	0.00110367	0.00556985	Hypothetical protein.	up
Os08g0138900	23.2485	80.5493	1.80268	1.33073e-13	3.59557e-12	Conserved hypothetical protein.	up
Os04g0688600	0.1625	1.126	1.80177	0.000664919	0.00358356	Peroxidase (EC 1.11.1.7).	up
Os06g0287200	0.5875	2.367	1.79949	4.00297e-06	3.72576e-05	Similar to NBS-LRR type R protein Nbs7-75.	up
Os02g0228151	0.8905	5.391	1.7981	0.000453222	0.00257124	Conserved hypothetical protein.	up
Os09g0344500	589.005	1912.7	1.79733	1.05015e-83	8.33185e-81	Similar to O-methyltransferase ZRP4 (EC 2.1.1.-) (OMT).	up
Os01g0137232	0.2245	1.73467	1.79195	0.000834619	0.00436429	Non-protein coding transcript.	up
Os11g0182500	49.028	170.072	1.79171	2.46231e-12	5.72033e-11	Ankyrin repeat-containing protein, Regulator in basal defense	up
Os01g0210200	0	1.74467	1.7901	0.00122869	0.00609502	Similar to Myb-like DNA-binding domain containing protein, expressed.	up
Os01g0752500	11.57	39.165	1.78833	1.02778e-14	3.12535e-13	APETELA2/ethylene response factor (AP2/ERF) type transcription factor, Negative regulation of disease resistance, Negative regulation of salt tolerance	up
Os08g0468300	6.5905	24.6553	1.78615	2.38459e-07	2.80222e-06	Conserved hypothetical protein.	up
Os06g0338700	0.802	3.16	1.78195	4.71774e-06	4.31285e-05	Similar to Primary amine oxidase.	up
Os10g0109600	39.935	201.733	1.77674	0.000303011	0.00180593	Peroxidase (EC 1.11.1.7).	up
Os07g0601900	22.2855	92.1893	1.77531	2.15755e-05	0.000171816	Similar to NADPH HC toxin reductase (Fragment).	up
Os12g0116100	7.7115	25.5907	1.77481	6.78032e-18	2.86789e-16	WRKY transcription factor, Disease resistance against Xoo	up
Os03g0726500	48.783	156.505	1.77029	1.28697e-47	3.66254e-45	Protein of unknown function DUF81 domain containing protein.	up
Os04g0122000	2.97	10.1287	1.76976	1.01079e-11	2.16744e-10	Leucine-rich repeat, N-terminal domain containing protein.	up
Os08g0398350	0.0315	0.624667	1.7629	0.00153072	0.00735636	Similar to ABC transporter family, cholesterol/phospholipid flippase.	up
Os10g0439924	0.1415	0.965	1.76207	0.000872957	0.00454208	Cytochrome P450 family protein.	up
Os08g0277200	0.201	1.34733	1.75154	0.000983177	0.00504143	Similar to Cinnamoyl-CoA reductase (EC 1.2.1.44).	up
Os01g0949700	8.327	27.9567	1.74671	1.48065e-11	3.11376e-10	Glutathione S-transferase, C-terminal domain containing protein.	up
Os10g0331600	0.378	1.781	1.74411	0.000247823	0.00151459	UDP-glucuronosyl/UDP-glucosyltransferase domain containing protein.	up
Os06g0128700	102.1	318.358	1.74218	8.93381e-87	8.35375e-84	Ankyrin repeat domain containing protein.	up
Os02g0478600	0.115	1.60667	1.7395	0.00172399	0.00811244	Similar to 40S ribosomal protein S15A.	up
Os07g0468100	15.2635	49.0623	1.73941	9.79819e-20	4.87711e-18	Similar to Glutathione S-transferase GST 19 (EC 2.5.1.18).	up
Os03g0564200	7.7725	25.3627	1.73826	2.3643e-14	6.91644e-13	Protein of unknown function DUF952 family protein.	up
Os11g0256900	79.2405	247.314	1.73703	4.50408e-60	2.14411e-57	S-adenosyl-L-methionine:salicylic acid carboxyl methyltransferase (SAMT), Disease resistance, Wound response	up
Os05g0432200	6.368	23.0973	1.73574	1.11456e-06	1.15983e-05	Similar to Gibberellin-regulated protein 2 precursor.	up
Os12g0130200	8.826	28.617	1.73528	1.24032e-15	4.21194e-14	S-Domain receptor like kinase-8, Response to B. glumae and Rice Stripe Virus in resistant genotype CL 161	up
Os11g0238000	0.216	1.18433	1.73523	0.000640251	0.00346846	Similar to NB-ARC domain containing protein.	up
Os03g0405500	53.5595	168.7	1.73425	1.56331e-27	1.49381e-25	Similar to PDI-like protein.	up
Os04g0630600	8.836	28.2943	1.73379	1.03777e-19	5.14601e-18	Similar to H0323C08.16 protein.	up
Os09g0562700	20.149	65.07	1.73249	1.19525e-16	4.49625e-15	Conserved hypothetical protein.	up
Os02g0755500	8.9725	29.059	1.72937	7.99958e-14	2.2187e-12	Glycosyltransferase, Drought tolerance, Response to oxidative stress	up
Os04g0581100	9.569	43.4703	1.72712	0.000248955	0.0015208	Salicylic acid hydroxylase 3, Disease resistance, SA homeostasis	up
Os05g0549800	14.938	47.304	1.72473	3.46373e-20	1.79224e-18	RAV family protein, Regulation of carpel development, Control of seed size	up
Os12g0198000	31.48	99.7023	1.72061	4.18863e-18	1.79487e-16	Protein of unknown function DUF538 family protein.	up
Os03g0400700	19.4025	62.9333	1.72048	3.39021e-12	7.7252e-11	Similar to retrotransposon protein.	up
Os03g0237100	0.223	1.354	1.71941	0.00107734	0.00546115	Similar to NADPH-dependent codeinone reductase (EC 1.1.1.247).	up
Os04g0633200	0.7435	2.69	1.71843	3.57731e-06	3.36426e-05	S-Domain receptor like kinase-53, Response to drought in Nonabokra genotype, Response to B. glumae	up
Os11g0684000	48.4555	151.769	1.71842	1.36867e-22	8.4916e-21	Myb transcription factor, Jasmonate-dependent defense response, Negative regulation of bacterial blight resistance	up
Os06g0207950	1.9085	6.606	1.71552	1.7749e-07	2.12777e-06	Hypothetical gene.	up
Os03g0184550	2.0855	7.70833	1.71354	1.00526e-05	8.60968e-05	Similar to Dihydroflavonol-4-reductase.	up
Os08g0356700	25.6295	79.5913	1.71305	7.87981e-27	7.06539e-25	Protein of unknown function DUF247, plant family protein.	up
Os09g0509500	15.0075	47.417	1.71282	6.70304e-19	3.11168e-17	Diacylglycerol acyltransferase domain containing protein.	up
Os01g0693700	0.664	4.89567	1.71156	0.00155232	0.00743831	Similar to Nitrate reductase [NAD(P)H].	up
Os10g0340301	0.382	1.56033	1.71034	9.21489e-05	0.000627802	Conserved hypothetical protein.	up
Os02g0533700	10.8215	35.063	1.70621	7.09794e-11	1.37862e-09	Conserved hypothetical protein.	up
Os10g0515400	0.0305	0.469	1.70416	0.00218149	0.00991421	Cytochrome P450 subfamily 89A2 homology protein, Control of grain size and grain number	up
Os12g0634600	41.3535	130.737	1.69854	1.88515e-13	4.99059e-12	Conserved hypothetical protein.	up
Os03g0741100	19.213	60.533	1.69165	4.67029e-13	1.18257e-11	Basic helix-loop-helix transcription factor, Drought tolerance	up
Os01g0508100	4.8835	17.1383	1.69068	3.59049e-06	3.37424e-05	Ferritin/ribonucleotide reductase-like family protein.	up
Os07g0159600	2.0255	7.64033	1.68983	3.96849e-05	0.000296612	Similar to RING-H2 finger protein ATL2I.	up
Os05g0409500	4.757	14.8303	1.68643	3.77285e-16	1.34213e-14	Similar to MtN21 protein.	up
Os03g0180800	1.2915	5.04733	1.68517	8.56666e-05	0.000589312	TIFY domain-containing transcriptional regulator, Salt and dehydration stress tolerance	up
Os02g0226200	1.153	4.88367	1.68393	0.000279732	0.00168289	HAD-superfamily subfamily IB hydrolase, hypothetical 1 protein.	up
Os04g0631100	7.2665	22.35	1.68146	6.77032e-19	3.13735e-17	Similar to H0105C05.5 protein.	up
Os01g0544200	0.4565	2.025	1.68145	0.000417799	0.002391	Similar to P450.	up
Os01g0681800	4	13.429	1.67899	4.23881e-07	4.76107e-06	Conserved hypothetical protein.	up
Os03g0289800	1.09	4.20033	1.67329	8.28598e-05	0.000573167	Similar to Leucoanthocyanidin dioxygenase-like protein.	up
Os05g0375400	740.75	2565.7	1.67233	5.26816e-06	4.776e-05	Endo-(1, 3;1, 4)-&beta;-glucanase, "Response to wounding, methyl jasmonate, abscisicacid and ethephon"	up
Os02g0504700	3.762	15.3697	1.67232	0.000263512	0.00159779	Conserved hypothetical protein.	up
Os11g0237300	1.296	5.50033	1.67075	0.000338244	0.00198252	Hypothetical conserved gene.	up
Os06g0254300	14.4355	43.885	1.66886	2.05914e-20	1.08914e-18	Similar to EF-hand calcium bining protein.	up
Os05g0322900	172.796	516.575	1.66833	2.59226e-32	3.263e-30	WRKY transcription factor, Benzothiadiazole (BTH)-inducible blast resistance	up
Os03g0626500	26.14	78.7383	1.66599	6.8849e-26	5.63314e-24	Similar to predicted protein.	up
Os01g0355800	0.6185	2.77233	1.6657	0.000604023	0.00330295	Similar to Esterase PIR7A.	up
Os08g0230300	17.054	51	1.66417	1.71668e-30	1.98001e-28	Hypothetical conserved gene.	up
Os03g0181100	8.9635	46.4723	1.66261	0.00133118	0.00653781	Tify domain containing protein.	up
Os04g0464100	2.8145	9.869	1.661	1.13559e-05	9.60961e-05	Heavy metal transport/detoxification protein domain containing protein.	up
Os05g0192500	0.1545	2.43167	1.65984	0.00284966	0.0124163	Conserved hypothetical protein.	up
Os04g0614500	1.0485	4.16	1.6568	0.000204703	0.00127699	Pyridoxal phosphate-dependent transferase, major region, subdomain 1 domain containing protein.	up
Os03g0313800	20.55	62.801	1.65609	4.82233e-15	1.51935e-13	Hypothetical conserved gene.	up
Os01g0123900	2.1665	31.0293	1.65519	0.00292999	0.0127279	Similar to Bowman-Birk type proteinase inhibitor (EBI).	up
Os10g0392400	28.816	88.1173	1.6535	7.35524e-13	1.82882e-11	Tify domain containing protein.	up
Os09g0547500	77.948	233.14	1.65216	7.30313e-20	3.68421e-18	Lysine decarboxylase-like protein, Response to abiotic stresses	up
Os06g0166400	50.946	151.156	1.65169	1.81096e-29	1.91962e-27	Similar to TINY-like protein (AP2 domain containing protein RAP2.10) (Fragment).	up
Os04g0469000	105.792	311.862	1.65103	1.58716e-42	3.64518e-40	Heavy metal-associated isoprenylated plant protein 19, Putative virulence target, Disease resistance	up
Os03g0718800	0.9915	6.59633	1.64974	0.00228639	0.0103158	Similar to Physical impedance induced protein.	up
Os06g0474800	16.1275	48.7593	1.64929	1.79207e-16	6.64588e-15	Similar to 3Fe-4S ferredoxin.	up
Os01g0854000	24.7395	73.495	1.64307	5.19195e-24	3.80772e-22	Similar to AER.	up
Os05g0424300	10.4045	30.8553	1.63983	8.43782e-23	5.33621e-21	Cytochrome P450 family protein.	up
Os04g0630551	6.144	19.063	1.63724	1.24217e-09	2.0623e-08	Hypothetical gene.	up
Os04g0546800	49.937	148.587	1.63706	8.45329e-17	3.24047e-15	Ethylene response factor (ERF) protein, Transcription factor, Ethylene response	up
Os03g0750000	0.419	2.29167	1.63679	0.0017854	0.00834888	Similar to ethylene-responsive protein.	up
Os02g0192001	0.358	3.49367	1.63629	0.00311057	0.0133663	Conserved hypothetical protein.	up
Os05g0537100	34.2105	101.273	1.63593	1.54428e-19	7.52774e-18	WRKY transcription factor 10.	up
Os05g0142200	78.981	230.959	1.63492	1.12195e-35	1.7803e-33	Conserved hypothetical protein.	up
Os12g0555100	0.149	2.02533	1.63487	0.0032973	0.0140488	Similar to Probenazole-inducible protein PBZ1.	up
Os02g0506600	137.647	405.337	1.63328	4.70096e-25	3.71844e-23	Heat shock protein DnaJ, cysteine-rich domain domain containing protein.	up
Os04g0301500	2.872	16.6037	1.63238	0.00225135	0.0101857	Basic helix-loop-helix transcription activator, Control of disease resistance, Regulation of salicylic acid (SA) and jasmonic acid (JA) signaling	up
Os06g0494400	6.002	17.8923	1.62885	8.69044e-16	2.986e-14	Multi antimicrobial extrusion protein MatE family protein.	up
Os01g0225000	7.6505	23.8807	1.62761	8.1114e-09	1.21495e-07	Mitochondrial carrier protein domain containing protein.	up
Os07g0677200	210.202	621.707	1.62615	7.08722e-16	2.47081e-14	Peroxidase, Negative regulation of rice resistance to blast disease	up
Os04g0639000	0.5525	2.97767	1.6253	0.00197684	0.00911545	Conserved hypothetical protein.	up
Os10g0488400	2.599	8.86567	1.62355	1.75297e-05	0.000142438	Protein of unknown function DUF761, plant domain containing protein.	up
Os01g0115100	7.134	20.9867	1.61616	6.75478e-17	2.61231e-15	Hypothetical conserved gene.	up
Os05g0421450	15.891	47.619	1.61427	1.17861e-11	2.50677e-10	Hypothetical protein.	up
Os08g0549200	2.778	8.518	1.61036	6.50223e-09	9.86335e-08	Glycoside hydrolase, family 35 protein.	up
Os02g0539200	0.097	0.725333	1.60762	0.00334641	0.0142279	E3 ubiquitin ligase, Negative regulation of resistance to M. grisea, Negative regulation of tolerance to drought stress	up
Os09g0341500	0.3695	1.57333	1.60718	0.000883907	0.00459176	F-box domain, cyclin-like domain containing protein.	up
Os02g0503900	1.272	4.40133	1.60712	4.7735e-05	0.000350083	Cytochrome P450 family protein.	up
Os06g0537300	0.115	1.64467	1.60659	0.00388156	0.0162162	Zinc finger, RING-type domain containing protein.	up
Os01g0259900	4.724	14.3433	1.6047	3.29598e-09	5.19538e-08	Homolog of SAD1 (RNA polymerase I subunit A34.5)	up
Os05g0464300	4.256	13.883	1.59968	8.45511e-06	7.34478e-05	Conserved hypothetical protein.	up
Os03g0764100	22.374	65.0907	1.59883	7.21951e-15	2.24224e-13	Zinc finger transcription factor ZF1.	up
Os07g0501700	1.5355	5.10967	1.59405	2.75726e-05	0.000214088	C2 calcium-dependent membrane targeting domain containing protein.	up
Os01g0644000	95.543	275.134	1.59315	1.19644e-19	5.89927e-18	Twin-arginine translocation pathway signal domain containing protein.	up
Os05g0359700	21.182	63.965	1.59298	1.74168e-08	2.49184e-07	Conserved hypothetical protein.	up
Os01g0227400	0.3735	2.02867	1.59286	0.00258443	0.0114377	Similar to Cytochrome P450 71A1 (EC 1.14.-.-) (CYPLXXIA1) (ARP-2).	up
Os04g0338950	8.6795	25.2467	1.59076	1.34882e-14	4.03136e-13	Hypothetical protein.	up
Os03g0437200	1.357	4.613	1.59009	6.47132e-05	0.000460664	C2H2-type zinc finger protein, Abscisic acid-induced antioxidant defence, Water stress and oxidative stress tolerance	up
Os03g0815100	47.2185	153.869	1.58698	2.10517e-05	0.000167913	NAC-domain transcription factor, Response to infection by M. grisea, MeJA-mediated signaling pathway, Drought and salinitytolerance	up
Os05g0421600	8.283	24.4077	1.58619	1.18289e-10	2.23452e-09	No apical meristem (NAM) protein domain containing protein.	up
Os10g0389200	25.6235	72.5323	1.58364	9.07786e-28	8.77035e-26	Red chlorophyll catabolite reductase, Leaf senescence, Wound responses	up
Os04g0630500	3.9555	12.3897	1.58264	1.61286e-06	1.63231e-05	Similar to H0323C08.15 protein.	up
Os12g0466200	75.3035	211.274	1.58145	3.68564e-37	6.52009e-35	Conserved hypothetical protein.	up
Os03g0766800	44.223	125.984	1.58075	7.83352e-20	3.93661e-18	Conserved hypothetical protein.	up
Os10g0524300	8.0235	23.8317	1.57885	7.84855e-09	1.17692e-07	LysM domain-containing protein, Embryo sac development	up
Os02g0248200	1.3145	4.69833	1.57866	0.000290695	0.00174204	Zinc finger, RING-type domain containing protein.	up
Os06g0665500	171.883	480.723	1.57695	3.28972e-34	4.78508e-32	Peptidase M20 domain containing protein.	up
Os09g0304800	153.192	436.285	1.56948	3.64348e-17	1.43665e-15	Defense-related Oryza-specific orphan protein, Resistance to Xoo	up
Os08g0178800	21.3355	59.4063	1.56919	1.41369e-36	2.40345e-34	Hypothetical conserved gene.	up
Os11g0177200	21.6285	61.39	1.56864	1.01296e-16	3.85483e-15	Conserved hypothetical protein.	up
Os06g0296700	0.949	2.982	1.56819	7.01185e-06	6.19172e-05	C-type lectin, conserved site domain containing protein.	up
Os04g0469300	4.9735	15.1347	1.5662	6.70846e-07	7.27291e-06	Similar to ATFP4.	up
Os09g0460700	8.209	23.8703	1.56054	3.66634e-10	6.51236e-09	Alpha/beta hydrolase fold-3 domain containing protein.	up
Os10g0166600	31.644	87.7157	1.55742	1.02812e-27	9.86017e-26	Cytochrome P450 family protein.	up
Os01g0221000	67.1665	187.207	1.55729	3.58458e-21	2.00967e-19	Hypothetical protein.	up
Os03g0799300	0.3635	2.18567	1.5533	0.0041733	0.0172343	Conserved hypothetical protein.	up
Os09g0379600	5.497	16.495	1.55232	8.77826e-07	9.34278e-06	Similar to Homeobox-leucine zipper protein HOX25.	up
Os08g0495500	142.575	389.053	1.54815	1.95936e-53	6.93242e-51	Kelch related domain containing protein.	up
Os04g0457400	2.8555	9.81967	1.546	0.000302573	0.00180373	Conserved hypothetical protein.	up
Os04g0531900	175.946	486.929	1.54592	6.77889e-24	4.87596e-22	Short-chain dehydrogenase/reductase SDR domain containing protein.	up
Os03g0803100	0	3.06633	1.54425	0.00469021	0.0190386	Unknow protein.	up
Os11g0236932	10.68	30.443	1.54202	2.92848e-10	5.27327e-09	Hypothetical conserved gene.	up
Os03g0158600	6.598	19.3203	1.54104	5.62581e-08	7.38321e-07	Hypothetical conserved gene.	up
Os02g0770500	4.7685	14.601	1.54024	4.71103e-06	4.30972e-05	Similar to WRKY transcription factor 32.	up
Os09g0255300	0.485	2.24067	1.53978	0.00293815	0.0127557	Glycoside hydrolase, family 32 protein.	up
Os04g0458600	1.618	5.06733	1.5367	2.47459e-05	0.000193865	Similar to ORW1943Ba0077G13.3 protein.	up
Os01g0287600	3.6705	10.9293	1.53566	1.33421e-06	1.37204e-05	Similar to Chitinase 10.	up
Os10g0113900	38.344	104.795	1.53514	6.71529e-24	4.84352e-22	Similar to NAD(P)H-dependent oxidoreductase.	up
Os07g0130200	10.7815	29.792	1.53265	1.93365e-17	7.82484e-16	Similar to Resistance protein candidate (Fragment).	up
Os03g0168200	29.8095	81.5457	1.53176	2.40007e-23	1.62374e-21	Similar to F16A14.21.	up
Os04g0583000	0.471	1.45	1.53047	1.45188e-05	0.000120256	Conserved hypothetical protein.	up
Os04g0632901	0.6655	2.50367	1.52742	0.00128863	0.00635504	S-Domain kinase-8, Response to R. solani in resistant rice genotype MCR, Response to drought stress	up
Os06g0542300	3.532	10.9677	1.52719	3.80377e-05	0.000285278	Heavy metal transport/detoxification protein domain containing protein.	up
Os03g0674900	4.769	14.1223	1.52651	1.73072e-06	1.73815e-05	Hypothetical conserved gene.	up
Os10g0178500	19.8955	54.3883	1.52647	1.29415e-18	5.91333e-17	UDP-glucuronosyl/UDP-glucosyltransferase family protein.	up
Os06g0185300	9.828	27.1213	1.52144	3.6774e-13	9.44865e-12	Transferase family protein.	up
Os04g0630700	4.6115	14.1193	1.51985	2.62616e-05	0.000204698	Similar to H0323C08.17 protein.	up
Os02g0733400	0.878	3.63867	1.51959	0.00230962	0.0103937	Conserved hypothetical protein.	up
Os11g0141500	0.8075	2.716	1.51849	0.000358638	0.00208699	Similar to GRAS family transcription factor containing protein, expressed.	up
Os07g0124100	17.732	48.412	1.51635	3.432e-16	1.22587e-14	Similar to Phytosulfokines 4 precursor.	up
Os11g0246166	0.704	2.648	1.51515	0.00138231	0.00674964	Hypothetical protein.	up
Os04g0608600	5.228	14.6797	1.51032	8.39796e-09	1.25357e-07	Alkyl hydroperoxide reductase subunit C/ Thiol specific antioxidant domain containing protein.	up
Os01g0768300	1.986	6.23667	1.50844	0.000121787	0.000806428	Similar to predicted protein.	up
Os03g0432000	7.1355	19.7913	1.50784	2.30845e-10	4.21183e-09	Hypothetical conserved gene.	up
Os06g0584400	4.427	13.1227	1.50706	7.3584e-06	6.47154e-05	Non-protein coding transcript.	up
Os03g0439000	5.4025	15.326	1.50323	7.58629e-08	9.72695e-07	Conserved hypothetical protein.	up
Os03g0277000	0.0235	0.471333	1.50277	0.00672503	0.0256669	GDP dissociation inhibitor, Negative regulator for Rab, Negative feedback between Rab GDP-GTP cycle and MAPK pathways	up
Os11g0209000	44.2805	121.034	1.50089	1.1036e-11	2.3568e-10	Glycine rich family protein.	up
Os05g0344200	325.072	861.145	1.50046	1.29825e-31	1.58836e-29	Conserved hypothetical protein.	up
Os05g0247800	0.303	1.829	1.49876	0.00613034	0.0237575	Xylanase inhibitor protein, Defence response	up
Os07g0162900	18.964	51.23	1.49857	6.97779e-14	1.94561e-12	Lipase, GDXG, active site domain containing protein.	up
Os08g0174300	0.1605	1.22567	1.49782	0.00687956	0.0261537	Transferase domain containing protein.	up
Os04g0558700	7.9785	22.0297	1.49534	1.37667e-09	2.2712e-08	Conserved hypothetical protein.	up
Os03g0185000	0.2645	1.45133	1.49492	0.00567843	0.0223568	Serine acetyltransferase, Salt stress response	up
Os02g0623932	2.0525	6.73733	1.49198	0.00047134	0.00266134	Similar to WAK80 - OsWAK receptor-like protein kinase.	up
Os11g0153100	2.704	9.114	1.49198	0.000704732	0.00377558	Conserved hypothetical protein.	up
Os04g0470901	0.8905	3.542	1.49139	0.00265935	0.0117316	Hypothetical gene.	up
Os06g0242700	2.0505	6.15267	1.49108	2.98796e-05	0.000229888	SAM dependent carboxyl methyltransferase family protein.	up
Os10g0558750	2.811	8.098	1.48999	3.75022e-06	3.51049e-05	Similar to Oxidoreductase, 2OG-Fe oxygenase family protein, expressed.	up
Os06g0147100	240.248	642.603	1.48912	3.32253e-14	9.53842e-13	Similar to cDNA clone:J023088C01, full insert sequence.	up
Os01g0672600	11.789	33.1513	1.48759	2.64848e-07	3.08463e-06	Non-protein coding transcript.	up
Os08g0113000	0.4695	2.11033	1.48605	0.00455146	0.01853	Similar to Peroxidase 47 precursor (EC 1.11.1.7) (Atperox P47) (ATP32).	up
Os02g0260900	3.543	10.958	1.48394	0.000124448	0.00082073	Similar to H0315A08.1 protein.	up
Os12g0634700	17.3365	46.2797	1.48237	1.38271e-14	4.11856e-13	Similar to glycine-rich protein.	up
Os12g0448900	142.623	372.372	1.48161	9.54777e-46	2.47505e-43	Fatty acid alpha-dioxygenase family, Enzyme that oxygenates fatty acids into 2R-hydroperoxides	up
Os10g0550775	0.338	1.64833	1.48108	0.00543059	0.0215462	Conserved hypothetical protein.	up
Os04g0293300	2.312	7.6	1.4806	0.000586173	0.00321946	Similar to Tropinone reductase-I (EC 1.1.1.206) (TR-I) (Tropine dehydrogenase).	up
Os01g0681700	58.839	159.175	1.47996	6.16743e-10	1.07079e-08	Hypothetical conserved gene.	up
Os10g0482700	1.047	3.376	1.47899	0.000468748	0.00264899	Similar to Flotillin-like protein 2.	up
Os11g0470500	0.056	0.459333	1.47816	0.00774492	0.0288364	Similar to Protein kinase domain containing protein, expressed.	up
Os04g0300600	29.048	76.5947	1.47814	8.39528e-20	4.19475e-18	Hypothetical conserved gene.	up
Os10g0527900	0.031	0.426	1.47798	0.00779301	0.0289866	Leucine-rich repeat, N-terminal domain containing protein.	up
Os01g0607200	1.8945	5.373	1.47535	1.86892e-06	1.86764e-05	Amino acid permease subfamily protein.	up
Os01g0248701	3.34	9.20133	1.47347	7.26118e-08	9.35132e-07	Geranyl diphosphate (GPP) synthase	up
Os03g0853200	1.377	4.96233	1.47323	0.00189915	0.00880844	Tetraspanin domain containing protein.	up
Os03g0830200	0.8725	3.174	1.47318	0.00217338	0.00988593	Cell number regulator 10, Negative control of grain yield	up
Os09g0439200	12.0425	31.648	1.4715	3.73615e-18	1.61153e-16	Jasmonate ZIM-domain protein, Jasmonate-induced resistance to bacterial blight, Repressor of jasmonic acid signaling	up
Os11g0649700	17.395	47.9343	1.46924	2.88801e-07	3.34722e-06	Uncharacterised protein family UPF0497, trans-membrane plant subgroup domain containing protein.	up
Os07g0619400	88.358	286.355	1.46854	0.000750077	0.0039738	EF-Hand type domain containing protein.	up
Os05g0573300	1.286	3.60467	1.46607	2.1255e-06	2.10546e-05	Similar to CTP synthase 1 (EC 6.3.4.2) (UTP--ammonia ligase 1) (CTP synthetase 1).	up
Os05g0370700	24.7205	64.0717	1.46452	2.70185e-27	2.49964e-25	Alpha/beta hydrolase family protein.	up
Os09g0569780	0.844	3.036	1.46179	0.00222251	0.0100797	Conserved hypothetical protein.	up
Os09g0458800	24.5405	66.587	1.46147	2.94384e-08	4.06946e-07	EF hand domain containing protein.	up
Os06g0338200	8.022	20.934	1.46118	4.35386e-18	1.85959e-16	Copper amine oxidase family protein.	up
Os03g0323600	92.212	237.394	1.46029	9.7626e-34	1.38165e-31	Similar to DnaJ domain containing protein, expressed.	up
Os08g0457300	1.4165	4.668	1.45838	0.000942378	0.00485983	Hypothetical conserved gene.	up
Os03g0417700	0.171	0.830333	1.45756	0.00642138	0.0246771	Similar to Phytochrome P450.	up
Os02g0799700	39.091	101.409	1.4573	5.79463e-19	2.71891e-17	Similar to serine-rich protein.	up
Os03g0682100	6.3425	17.658	1.45557	1.24728e-06	1.2877e-05	Similar to nitrate and chloride transporter.	up
Os12g0431100	6.104	16.558	1.4545	1.23509e-07	1.52533e-06	ATPase, AAA-type, core domain containing protein.	up
Os11g0156600	18.7845	48.7877	1.45007	2.83127e-15	9.15164e-14	HVA22 family protein, Positive regulation of blast disease resistance, ER homeostasis	up
Os01g0841700	12.5275	32.711	1.44954	1.6447e-13	4.39402e-12	Fungal elicitor-responsive C2-domain protein, Defense signaling	up
Os06g0196200	1.9855	6.62733	1.44819	0.00140907	0.00685728	Conserved hypothetical protein.	up
Os09g0505000	14.1105	36.845	1.44661	1.32361e-12	3.18519e-11	Zinc finger, RING/FYVE/PHD-type domain containing protein.	up
Os06g0692100	4.1275	10.6947	1.44283	1.76361e-15	5.86721e-14	Protein kinase, catalytic domain domain containing protein.	up
Os12g0183100	99.101	251.995	1.4426	8.67592e-39	1.72086e-36	Similar to Branched chain alpha-keto acid dehydrogenase E1-alpha subunit (Fragment).	up
Os07g0217600	86.332	224.767	1.44236	2.71561e-14	7.9176e-13	CytochromeP450 monooxygenase, Diterpenoid phytoalexin biosynthesis, Bacterial blight resistance	up
Os12g0283100	1.4245	3.982	1.44011	8.29194e-06	7.21021e-05	Nucleotidyltransferase domain containing protein.	up
Os01g0940000	3.691	9.72433	1.43976	4.51533e-10	7.92893e-09	Cytokinin oxidase/dehydrogenase, Crown root formation	up
Os04g0341900	20.0955	54.2143	1.43975	4.62809e-07	5.17169e-06	Similar to OSIGBa0159H11-OSIGBa0137A07.10 protein.	up
Os11g0156700	3.663	10.106	1.43961	2.69075e-06	2.61213e-05	Conserved hypothetical protein.	up
Os05g0253200	10.6115	27.0243	1.4368	1.27211e-25	1.02797e-23	Conserved hypothetical protein.	up
Os06g0230000	0.509	1.944	1.43501	0.00418399	0.0172648	Hypothetical conserved gene.	up
Os07g0108900	4.41	11.7357	1.43477	6.14166e-08	8.016e-07	Similar to MADS-box transcription factor 15.	up
Os04g0412000	1.922	5.41233	1.43427	2.858e-05	0.000220928	Hypothetical protein.	up
Os07g0688200	3.3395	9.22067	1.43322	1.02267e-05	8.74268e-05	Similar to Typical P-type R2R3 Myb protein (Fragment).	up
Os04g0405900	303.937	766.896	1.43299	1.224e-32	1.60234e-30	Similar to OSIGBa0142C11.2 protein.	up
Os01g0959750	250.022	637.463	1.43081	1.8682e-17	7.58344e-16	Conserved hypothetical protein.	up
Os10g0569500	10.169	27.1727	1.43021	3.15647e-07	3.63424e-06	Conserved hypothetical protein.	up
Os03g0371400	23.3435	60.474	1.4296	4.92483e-12	1.10207e-10	Cytochrome P450 family protein.	up
Os10g0558850	21.1295	54.415	1.42937	9.86679e-13	2.40757e-11	Hypothetical protein.	up
Os04g0399300	2.198	5.91133	1.42862	6.10135e-07	6.66381e-06	Similar to Nudix hydrolase 13, mitochondrial precursor (EC 3.6.1.-) (AtNUDT13).	up
Os08g0235550	17.9185	46.209	1.42786	5.8479e-12	1.29316e-10	Conserved hypothetical protein.	up
Os12g0226700	19.312	50.3063	1.42601	2.16439e-10	3.96004e-09	Similar to Allyl alcohol dehydrogenase.	up
Os09g0414600	5.258	14.163	1.42332	2.03027e-06	2.01579e-05	Conserved hypothetical protein.	up
Os02g0121700	0.5655	2.078	1.42279	0.00400238	0.0166176	Terpenoid synthase domain containing protein.	up
Os03g0109300	16.766	42.845	1.42232	1.12963e-13	3.08405e-12	Similar to Lysine decarboxylase-like protein.	up
Os04g0518400	7.979	20.228	1.42101	1.94648e-18	8.74145e-17	Phenylalanine ammonia-lyase, Resistance to brown planthopper (BPH)	up
Os02g0206400	8.2035	21.2757	1.42042	4.41291e-10	7.7647e-09	Similar to UDP-glycosyltransferase UGT99C4.	up
Os10g0574700	2.2645	6.431	1.41968	0.000112521	0.000750391	Protein of unknown function DUF597 family protein.	up
Os06g0562200	0.444	1.84533	1.41841	0.00634006	0.0244219	Pyrabactin resistance-like (PYL) abscisic acid receptor family protein, ABA-mediated inhibition of seed germination, Drought and cold stress tolerance	up
Os03g0711100	15.828	40.6393	1.41808	1.19911e-10	2.26352e-09	Member of the CONSTANS-like (COL) family, Flowering time repressor	up
Os03g0571700	9.175	24.4483	1.41573	4.70486e-07	5.24628e-06	Similar to TRANSPARENT TESTA 12 protein.	up
Os04g0387000	7.6885	24.2507	1.41561	0.00145319	0.00704453	Hypothetical conserved gene.	up
Os05g0142100	141.299	351.603	1.4152	6.99626e-42	1.56561e-39	Conserved hypothetical protein.	up
Os06g0259850	0.452	2.189	1.4146	0.00875576	0.0319414	Similar to TMV response-related protein.	up
Os11g0702400	2.133	6.62567	1.41239	0.00112193	0.00563917	Zinc finger, C2H2-type domain containing protein.	up
Os01g0559600	1991.42	4934.3	1.41113	1.70027e-48	4.94627e-46	Similar to C13 endopeptidase NP1 precursor.	up
Os01g0287400	5.691	15.3477	1.41045	3.99907e-06	3.72479e-05	Similar to Hydrophobic protein LTI6A (Low temperature-induced protein 6A).	up
Os02g0256200	0.9915	2.95533	1.41006	0.000606693	0.00331547	Histidine- and alanine-rich protein, Leaf sheath elongation	up
Os02g0769100	19.754	49.7497	1.40903	1.53774e-16	5.7516e-15	Auxin responsive SAUR protein family protein.	up
Os04g0648200	0.2295	1.01967	1.40888	0.00793987	0.0294434	Leucine-rich repeat, plant specific containing protein.	up
Os11g0117600	25.639	64.0813	1.40762	1.29335e-20	6.93702e-19	WRKY transcription factor 50, Transcription repressor, Mediation of ABA-dependent seed germination and seedling growth, Salt stress tolerance	up
Os07g0614600	29.268	72.6143	1.40732	1.15599e-35	1.82326e-33	Transmembrane receptor, eukaryota domain containing protein.	up
Os01g0773800	0.3105	1.54533	1.40497	0.00964443	0.0345526	Hypothetical conserved gene.	up
Os01g0602466	0.768	2.28167	1.40391	0.000670241	0.00360778	Hypothetical protein.	up
Os04g0581000	6.505	16.4653	1.40215	2.20798e-12	5.17079e-11	Salicylic acid hydroxylase 2, Disease resistance, SA homeostasis	up
Os01g0222600	183.736	456.732	1.40032	1.70405e-18	7.6659e-17	Conserved hypothetical protein.	up
Os06g0620000	0.3435	1.78333	1.39991	0.0101949	0.0361881	Conserved hypothetical protein.	up
Os07g0220466	5.3515	14.5413	1.39841	3.26534e-05	0.000249033	Similar to H0315A08.1 protein.	up
Os02g0536500	35.5395	92.145	1.39563	5.28585e-08	6.98607e-07	Leaf development	up
Os01g0589200	16.268	40.789	1.39472	9.65843e-13	2.35893e-11	Similar to Embryo-abundant protein EMB-like.	up
Os08g0469700	13.6615	33.9803	1.39298	7.93042e-16	2.74648e-14	MORN motif repeat containing protein.	up
Os08g0486233	1.9285	6.36967	1.3923	0.00325812	0.0139068	Similar to EIL transcription factor.	up
Os04g0371100	0.138	0.626667	1.39056	0.00958454	0.0343663	Similar to OSIGBa0134J07.7 protein.	up
Os01g0795832	1.1335	5.01867	1.39015	0.0094251	0.0338781	Conserved hypothetical protein.	up
Os02g0733500	1.7545	5.009	1.38999	0.000389675	0.00224477	EF-Hand type domain containing protein.	up
Os12g0556500	14.7845	36.942	1.38978	2.8675e-14	8.33261e-13	Calmodulin binding protein-like family protein.	up
Os09g0343400	3.011	7.981	1.38927	4.57592e-06	4.20227e-05	Conserved hypothetical protein.	up
Os01g0667900	15.1625	37.9107	1.38915	2.08244e-12	4.89429e-11	CC-type glutaredoxin, Homeostatic regulation of nitrogen use, Hormone signaling, Facilitation of iron utilization	up
Os12g0287800	1.375	4.86767	1.38822	0.00510276	0.0204344	Hypothetical conserved gene.	up
Os01g0102850	12.234	30.7257	1.38762	8.61518e-11	1.65611e-09	Similar to nitrilase 2.	up
Os05g0524100	3.1165	8.529	1.38588	9.35417e-05	0.000636297	Conserved hypothetical protein.	up
Os06g0259901	6.183	18.4073	1.38574	0.00116529	0.00582468	Non-protein coding transcript.	up
Os12g0438400	30.4675	75.1657	1.38507	7.2074e-19	3.33399e-17	Hypothetical conserved gene.	up
Os08g0386200	25.6545	63.093	1.38484	1.0327e-21	6.04882e-20	WRKY transcription factor 69.	up
Os11g0117500	2.924	8.20533	1.38389	0.000232488	0.00142921	DNA-binding WRKY domain containing protein.	up
Os10g0565150	9.3945	23.212	1.38248	6.21241e-15	1.93405e-13	Hypothetical gene.	up
Os08g0231100	11.9635	29.33	1.38217	1.85847e-21	1.06473e-19	Hypothetical protein.	up
Os09g0491852	28.4795	72.8073	1.37953	4.43767e-08	5.95526e-07	NAD(P)-binding domain containing protein.	up
Os12g0236225	0.087	1.77367	1.37911	0.0122537	0.0421586	Conserved hypothetical protein.	up
Os01g0225700	0.3515	2.671	1.37864	0.0131753	0.0446502	Hypothetical gene.	up
Os07g0123800	7.2485	18.4013	1.37847	3.26872e-08	4.48541e-07	Uncharacterised conserved protein UCP031279 domain containing protein.	up
Os02g0306401	93.337	227.666	1.37826	6.68759e-22	3.95247e-20	Nicotianamine aminotransferase, Response to iron deficiency, Biosynthesis of mugineic acid family phytosiderophores	up
Os07g0118000	0.168	1.111	1.37635	0.0131675	0.0446502	Hypothetical conserved gene.	up
Os12g0215950	3.557	8.89967	1.37518	2.30595e-10	4.2102e-09	Similar to Leucine Rich Repeat family protein, expressed.	up
Os07g0198300	122.511	299.647	1.37327	4.81788e-20	2.46371e-18	Bifunctional inhibitor/plant lipid transfer protein/seed storage domain containing protein.	up
Os06g0579200	3.4845	9.53967	1.37168	0.000130751	0.00085723	Low-affinity cation transporter, Regulation of cadmium transport to the grains	up
Os05g0420000	5.7915	15.0457	1.37158	5.74327e-06	5.16737e-05	Hypothetical protein.	up
Os01g0102900	2729.82	6581.73	1.37153	1.9864e-45	5.09883e-43	Light-regulated protein, Regulation of light-dependent attachment of LEAF-TYPE FERREDOXIN-NADP+ OXIDOREDUCTASE (LFNR) to the thylakoid membrane	up
Os01g0108400	65.541	158.265	1.371	1.14192e-36	1.96696e-34	Helix-loop-helix DNA-binding domain containing protein.	up
Os03g0664800	14.7705	36.4513	1.37039	2.58415e-12	5.98745e-11	Acyl-CoA N-acyltransferase domain containing protein.	up
Os04g0565400	11.9145	28.9947	1.36999	2.53594e-20	1.32527e-18	cis-Zeatin-O-glucosyltransferase, Catalyze O-glucosylation of cZ and cZ-riboside	up
Os10g0394700	30.776	78.9763	1.36973	2.89671e-06	2.79138e-05	Hypothetical conserved gene.	up
Os07g0677100	1.0865	3.134	1.36815	0.000889374	0.00461741	Peroxidase.	up
Os01g0692400	0.3325	1.60933	1.36575	0.0121453	0.0418848	Conserved hypothetical protein.	up
Os08g0122201	2.078	6.16267	1.36436	0.00152954	0.007352	Hypothetical conserved gene.	up
Os08g0167800	69.4525	214.525	1.36316	0.0024507	0.0109346	Similar to Sesquiterpene synthase.	up
Os07g0687900	10.338	26.1473	1.36305	5.29372e-07	5.84318e-06	Galactinol synthase, WSI76 protein induced by water stress, Salt stress response	up
Os08g0118000	13.778	33.6087	1.36282	1.28329e-13	3.47817e-12	AT-hook motif-containing protein, AT-hook DNA-binding protein, Positive regulation of plant immunity in response to M. oryzae infection	up
Os07g0131600	0.2325	0.980333	1.3623	0.0106055	0.0374072	Similar to Monosaccharide transporter.	up
Os01g0203400	0.7285	3.62667	1.36218	0.0127846	0.0435445	Hypothetical protein.	up
Os09g0522000	0.988	4.29433	1.36013	0.0113528	0.0395737	Transcription activator, "Tolerance to drought, high-salt and cold stresses"	up
Os08g0163300	0.4855	1.973	1.35909	0.0101046	0.0359261	Similar to delta DNA polymerase.	up
Os05g0397300	47.639	114.371	1.35887	4.41425e-26	3.7162e-24	Conserved hypothetical protein.	up
Os04g0193950	0.99	2.67867	1.35848	0.000204929	0.0012781	Disease resistance protein domain containing protein.	up
Os06g0711700	0.294	1.13867	1.35805	0.00906633	0.032782	Kelch-type beta propeller domain containing protein.	up
Os01g0949750	52.5645	127.129	1.35795	1.10447e-18	5.06433e-17	Similar to Glutathione S-transferase GST 28 (Fragment).	up
Os07g0249900	11.3805	28.0427	1.35735	2.40213e-10	4.37665e-09	Peptidase M20 family protein.	up
Os08g0373900	0.1035	1.087	1.35653	0.0145677	0.048464	Hypothetical conserved gene.	up
Os05g0474800	2.8125	7.13067	1.35641	8.36177e-07	8.93583e-06	WRKY transcription factor, Herbivore resistance, Defense regulation by the volatile indole	up
Os02g0498600	1.047	4.492	1.35635	0.0114109	0.03975	Non-protein coding transcript.	up
Os03g0183500	0.996	3.678	1.35576	0.00847824	0.0310675	FCS-like zinc finger (FLZ) protein 10, Submergence response	up
Os06g0128800	11.5605	28.5137	1.35511	2.18097e-09	3.52287e-08	Ca<sup>2+</sup>-sensor protein, Suppression of rice immunity, Promotion of ROS scavenging	up
Os07g0656200	8.1085	19.838	1.35435	8.60084e-12	1.86259e-10	Similar to Beta-glucosidase 26.	up
Os05g0491200	44.829	107.795	1.35292	7.09854e-18	2.99282e-16	Similar to SNF1 kinase complex anchoring protein (Fragment).	up
Os05g0465000	3.168	8.762	1.35119	0.000549877	0.00305083	Conserved hypothetical protein.	up
Os04g0154800	0.666	1.934	1.34706	0.00148875	0.00718629	Protein of unknown function DUF594 family protein.	up
Os07g0553700	42.3555	100.792	1.34642	7.31977e-26	5.97028e-24	Similar to Light induced protein like.	up
Os12g0637800	4.1215	10.5503	1.34638	1.50649e-05	0.000124544	Nodulin-like domain containing protein.	up
Os01g0237500	64.9805	155.254	1.34219	8.20789e-17	3.15361e-15	NmrA-like family protein.	up
Os10g0163300	1.2305	3.31767	1.34183	0.000295779	0.00176846	Hypothetical protein.	up
Os04g0679400	21.9955	54.723	1.34112	1.21042e-06	1.25361e-05	Similar to H0801D08.15 protein.	up
Os01g0949900	1.4165	4.67633	1.34011	0.00609262	0.0236567	Conserved hypothetical protein.	up
Os09g0129600	0.529	2.25167	1.33916	0.0124787	0.0427362	Conserved hypothetical protein.	up
Os02g0818000	0.3745	1.54033	1.33869	0.01189	0.0411235	Cystathionine &beta;-synthase (CBS) domain containing protein, Resistance to Magnaporthe oryzae	up
Os01g0186600	4.225	10.996	1.33718	5.62274e-05	0.000404992	Conserved hypothetical protein.	up
Os02g0504000	7.4675	33.3087	1.33657	0.0135483	0.0456879	Similar to Cytochrome P450 CYP81L6.	up
Os08g0351300	31.143	73.621	1.33596	1.03714e-28	1.0525e-26	Conserved hypothetical protein.	up
Os10g0364900	21.195	51.1287	1.33495	3.86336e-11	7.7868e-10	Conserved hypothetical protein.	up
Os11g0118300	0.2885	1.05567	1.33205	0.00971325	0.0347564	Similar to RPT2-like protein.	up
Os08g0249900	5.4955	13.5977	1.33012	7.05472e-07	7.62305e-06	Similar to Gibberellin 20 oxidase 2.	up
Os03g0364400	17.4955	41.21	1.32987	1.84404e-24	1.3954e-22	Receptor-like cytoplasmic kinase, Leaf senescence, Salt stress response	up
Os09g0551000	1.238	3.204	1.32873	9.61791e-05	0.000652204	Protein kinase, catalytic domain domain containing protein.	up
Os11g0227200	3.441	8.21967	1.32864	3.45286e-12	7.84746e-11	Similar to NBS-LRR disease resistance protein homologue.	up
Os12g0407350	1.0165	4.69933	1.32754	0.0147391	0.0489782	Non-protein coding transcript.	up
Os06g0724600	3.375	8.80033	1.32715	0.000189248	0.00119137	Similar to Transformer-SR ribonucleoprotein (Fragment).	up
Os04g0587300	15.9325	37.7757	1.32677	4.6957e-16	1.66139e-14	Similar to Purine permease-like protein.	up
Os07g0516300	36.578	86.7923	1.32604	8.77291e-14	2.42036e-12	A member of S40 gene family, Leaf senescence, Response to pathogen infection	up
Os08g0453200	506.436	1180.28	1.32514	3.27879e-50	1.02197e-47	Similar to Auxin-repressed protein.	up
Os07g0613600	3.8155	10.15	1.32499	0.000387445	0.00223339	Hypothetical conserved gene.	up
Os05g0366600	41.332	97.011	1.32438	1.5241e-26	1.33013e-24	Similar to Hydroxyisourate hydrolase.	up
Os07g0242050	4.4535	11.553	1.32434	0.000147273	0.000952076	Non-protein coding transcript.	up
Os04g0520700	25.2225	59.154	1.32375	7.86689e-24	5.58186e-22	A member of S40 gene family, Leaf senescence, Response to pathogen infection	up
Os04g0119000	15.3235	38.1637	1.3214	9.26807e-06	7.98475e-05	Similar to H0716A07.5 protein.	up
Os03g0254250	5.544	16.212	1.31935	0.00326118	0.0139176	Non-protein coding transcript.	up
Os09g0332300	0.1885	0.731	1.3193	0.012473	0.0427293	Similar to PDR20.	up
Os04g0391500	97.6695	231.162	1.31918	8.42053e-12	1.82656e-10	Similar to ACR4.	up
Os03g0363100	0.239	1.03833	1.31842	0.0148162	0.0492032	Armadillo-like helical domain containing protein.	up
Os02g0568600	11.494	29.349	1.31622	6.5192e-05	0.000463295	Hypothetical conserved gene.	up
Os10g0503300	39.47	95.387	1.3132	9.55357e-08	1.2072e-06	Similar to 10-deacetylbaccatin III 10-O-acetyltransferase.	up
Os01g0279400	0.7005	1.99567	1.31311	0.00253803	0.011282	Major facilitator superfamily antiporter.	up
Os06g0182300	0.1615	0.478667	1.31193	0.00405137	0.0167997	Callose synthase, Microsporogenesis, Male fertility	up
Os06g0700100	0.2755	0.904	1.31175	0.00808265	0.0299109	Pentatricopeptide repeat domain containing protein.	up
Os12g0117100	1.7645	4.63267	1.31167	0.000422822	0.00241604	Alpha/beta hydrolase fold-1 domain containing protein.	up
Os03g0826800	312.692	732.05	1.31122	7.60297e-14	2.11317e-12	Conserved hypothetical protein.	up
Os05g0105800	14.546	35.444	1.31121	6.56991e-07	7.13157e-06	Conserved hypothetical protein.	up
Os10g0468500	3.907	9.397	1.31084	2.90632e-08	4.01972e-07	Serine/threonine protein kinase-related domain containing protein.	up
Os05g0142400	88.2595	208.962	1.30945	1.18349e-09	1.97113e-08	Conserved hypothetical protein.	up
Os01g0384800	30.0395	71.5353	1.30682	1.92646e-08	2.73825e-07	Conserved hypothetical protein.	up
Os10g0546400	4.166	10.6877	1.30604	0.000221297	0.00136715	Conserved hypothetical protein.	up
Os10g0491450	3.573	10.5833	1.30283	0.00475155	0.019228	Conserved hypothetical protein.	up
Os07g0619500	5.185	12.323	1.30247	1.43058e-08	2.07036e-07	Protein of unknown function DUF1645 family protein.	up
Os10g0558900	3.2075	7.98733	1.30072	4.47652e-05	0.000330805	2OG-Fe (II) oxygenase family protein, Regulation of the secondary cell wall formation in leaves, Modulation of leaf rolling	up
Os05g0106300	1.2735	3.85933	1.2992	0.00570761	0.0224416	Similar to Integral membrane protein DUF6 containing protein.	up
Os04g0530200	35.3015	82.7037	1.29775	1.79237e-10	3.30711e-09	Similar to OSIGBa0155K17.10 protein.	up
Os04g0451200	59.9525	137.618	1.29696	1.65992e-31	2.02139e-29	UDP-glucuronosyl/UDP-glucosyltransferase family protein.	up
Os12g0116200	28.8625	66.8533	1.29191	6.91824e-13	1.72344e-11	Hypothetical conserved gene.	up
Os07g0129700	0.717	2.312	1.29181	0.00899369	0.0325643	KNOTTED-type homeodomain protein, KNOX protein, Shoot formation during embryogenesis, Control of seed shattering, Control of internode development, Repression of lignin biosynthesis	up
Os05g0215700	38.2875	89.8007	1.29092	5.77816e-09	8.82636e-08	Conserved hypothetical protein.	up
Os10g0503800	120.422	275.407	1.2899	2.99453e-23	1.99498e-21	Similar to Remorin.	up
Os05g0127500	2.647	6.382	1.28755	3.4349e-06	3.24198e-05	Similar to Leucoanthocyanidin dioxygenase-like protein.	up
Os01g0214500	25.733	59.6973	1.28746	1.47381e-11	3.10188e-10	Conserved hypothetical protein.	up
Os02g0654700	34.207	79.5743	1.28601	1.13748e-09	1.90054e-08	AP2/ERF family protein, Abiotic stress response	up
Os07g0129800	1.3295	3.242	1.2858	1.78059e-05	0.000144198	Similar to lectin-like receptor kinase 7.	up
Os05g0110800	107.03	245.395	1.28574	8.33919e-20	4.18269e-18	Conserved hypothetical protein.	up
Os10g0364800	1.562	4.03867	1.28542	0.000551501	0.00305725	Non-protein coding transcript.	up
Os06g0199300	9.9055	25.7227	1.28536	0.000838919	0.00438415	Non-protein coding transcript.	up
Os07g0226200	5.836	14.17	1.28332	1.99354e-05	0.000159764	Hypothetical protein.	up
Os01g0888800	1.86	5.09433	1.2833	0.00233484	0.0104909	Conserved hypothetical protein.	up
Os04g0395800	4.5285	11.204	1.28306	8.91731e-05	0.000610387	Tify domain containing protein.	up
Os11g0158600	3.9945	9.82067	1.28261	6.51774e-05	0.000463295	Homeodomain-like domain containing protein.	up
Os06g0253350	0.567	1.89467	1.28196	0.011479	0.0399287	Hypothetical gene.	up
Os04g0655100	17.3525	42.546	1.28148	4.16769e-05	0.000309732	Non-protein coding transcript.	up
Os06g0700300	14.6545	34.4147	1.28144	1.13981e-07	1.41769e-06	Conserved hypothetical protein.	up
Os01g0835700	5.776	14.0767	1.28112	4.16287e-05	0.000309461	CCT domain containing protein, Regulation of heading date	up
Os11g0699532	2.4665	6.867	1.28068	0.00359493	0.0151688	Hypothetical gene.	up
Os10g0465175	1.662	5.168	1.28046	0.00894025	0.0324292	Hypothetical gene.	up
Os04g0496000	44.3555	101.707	1.28031	8.19697e-14	2.27104e-12	Glucose/ribitol dehydrogenase family protein.	up
Os06g0698748	100.308	229.971	1.27895	1.71319e-12	4.05925e-11	Similar to cDNA clone:J023083M02, full insert sequence.	up
Os06g0128600	25.8965	58.8057	1.27865	4.90665e-24	3.60859e-22	Ankyrin repeat containing protein.	up
Os11g0490900	28.7925	65.348	1.27805	8.03883e-24	5.68845e-22	Similar to WRKY transcription factor 72.	up
Os04g0405300	62.163	140.503	1.27785	6.69732e-36	1.08913e-33	Similar to Stem secoisolariciresinol dehydrogenase (Fragment).	up
Os03g0599000	4.8195	11.354	1.27638	1.17092e-07	1.45369e-06	NB-ARC domain containing protein.	up
Os06g0623600	33.2945	75.4723	1.27556	5.53025e-23	3.55757e-21	Similar to Cinnamoyl-CoA reductase (EC 1.2.1.44).	up
Os07g0162700	5.908	14.456	1.27403	0.000103638	0.000696827	Alpha/beta hydrolase fold-3 domain containing protein.	up
Os08g0356800	15.2225	35.9613	1.27304	3.19754e-06	3.05317e-05	Protein of unknown function DUF247, plant family protein.	up
Os09g0115900	14.786	33.97	1.27274	4.10027e-12	9.19908e-11	EF-HAND 1 domain containing protein.	up
Os04g0587451	12.8315	30.033	1.26998	2.63018e-07	3.06468e-06	Non-protein coding transcript.	up
Os08g0484200	5.8225	13.6393	1.26954	1.88782e-07	2.25282e-06	Zinc finger, RING/FYVE/PHD-type domain containing protein.	up
Os06g0360300	6.381	15.0923	1.26905	2.40624e-06	2.35955e-05	NAD(P)-binding domain containing protein.	up
Os03g0701100	0.6155	1.83367	1.2684	0.00780735	0.0290317	Similar to Prp18 domain containing protein, expressed.	up
Os02g0582600	43.189	98.2277	1.26819	7.66147e-13	1.89596e-11	Heavy metal transport/detoxification protein domain containing protein.	up
Os08g0394000	39.234	88.4897	1.26769	6.90159e-22	4.06976e-20	Conserved hypothetical protein.	up
Os03g0138700	11.7035	26.465	1.26622	1.99484e-17	8.0476e-16	TGF-beta receptor, type I/II extracellular region family protein.	up
Os03g0734500	2.41	6.79	1.26609	0.0049721	0.0200091	Conserved hypothetical protein.	up
Os03g0257600	45.585	102.727	1.26558	2.12329e-18	9.50292e-17	Hypothetical conserved gene.	up
Os09g0518000	7.6945	18.3727	1.26536	8.64972e-06	7.49891e-05	Uridine diphosphate-glycosyltransferase protein, Positive regulation of bacterial leaf streak susceptibility, Negative regulation of SA-mediated resistance to Xoc	up
Os06g0624900	61.3465	137.356	1.26511	1.4289e-35	2.22687e-33	Similar to zinc-binding family protein.	up
Os06g0329300	8.5345	20.481	1.26463	3.81893e-05	0.000286332	Conserved hypothetical protein.	up
Os04g0580800	28.8875	66.6957	1.26423	3.20883e-09	5.06412e-08	Zinc finger, RING/FYVE/PHD-type domain containing protein.	up
Os03g0133500	0.4215	1.286	1.26421	0.00891806	0.032387	Similar to Adenosine monophosphate binding protein 1 AMPBP1.	up
Os12g0116600	6.3195	14.5747	1.26333	3.79284e-09	5.93214e-08	Similar to Transcription factor (Fragment).	up
Os07g0605350	40.9225	119.071	1.25966	0.00791087	0.0293749	Similar to Protein EGG APPARATUS-1.	up
Os04g0638800	0.818	2.503	1.25961	0.0103165	0.0365554	Protein of unknown function DUF617, plant family protein.	up
Os05g0356201	1.691	4.831	1.25697	0.00645397	0.0247732	Similar to LIPLESS2.	up
Os06g0181800	0.709	2.03367	1.2567	0.00653384	0.0250247	Protein of unknown function DUF868, plant domain containing protein.	up
Os07g0204100	10.437	23.6473	1.25491	4.59965e-11	9.19298e-10	Conserved hypothetical protein.	up
Os05g0434800	12.372	28.3143	1.25128	3.8394e-08	5.21928e-07	Protein of unknown function DUF1218 domain containing protein.	up
Os07g0130500	15.309	34.5463	1.24954	5.89528e-12	1.30143e-10	Hypothetical protein.	up
Os01g0804200	17.5185	39.2727	1.24811	9.7669e-15	2.98386e-13	Cytochrome P450 of the CYP94 subfamily, Response to wounding and salt stress	up
Os10g0106550	2.256	6.322	1.24733	0.00610455	0.023696	Conserved hypothetical protein.	up
Os06g0538400	4.4545	10.8763	1.24639	0.000262715	0.0015937	Conserved hypothetical protein.	up
Os09g0262000	4.4015	10.8117	1.24606	0.000374498	0.00216875	Similar to Cinnamoyl CoA reductase.	up
Os12g0221400	179.941	399.675	1.24566	3.48115e-18	1.50402e-16	Similar to cDNA clone:001-112-B09, full insert sequence.	up
Os07g0583000	77.519	171.692	1.24445	5.18437e-23	3.35154e-21	Ribosome associated membrane RAMP4 family protein.	up
Os10g0557900	23.835	54.3013	1.24425	1.26473e-07	1.559e-06	Peptidase M10A and M12B, matrixin and adamalysin family protein.	up
Os05g0575000	17.178	42.1703	1.2437	0.000356853	0.00207949	Stress-induced chloroplast degradation, Regulation of nitrogen assimilation during stress-induced senescence	up
Os06g0499100	7.484	17.711	1.24256	5.10132e-05	0.000372041	Hypothetical conserved gene.	up
Os05g0233000	5.0305	12.1467	1.24123	0.000174697	0.00110668	Conserved hypothetical protein.	up
Os07g0684800	78.3275	174.356	1.24121	1.90596e-17	7.72472e-16	Similar to NAM / CUC2-like protein.	up
Os09g0442300	690.548	1523.86	1.24103	2.31747e-32	2.9598e-30	Similar to Oryzain gamma chain (Fragment).	up
Os08g0433600	41.775	92.487	1.24066	2.6319e-20	1.37268e-18	Protein of unknown function DUF962 family protein.	up
Os03g0797400	9.9325	22.897	1.24041	4.0182e-06	3.73861e-05	Similar to Indole-3-glycerol phosphate lyase.	up
Os11g0481500	10.6345	24.3843	1.24037	8.54516e-07	9.11692e-06	Conserved hypothetical protein.	up
Os06g0712700	18.5145	41.4817	1.2401	9.28015e-12	2.00142e-10	Transcription factor, Development of lodicules and stamens	up
Os11g0238400	9.007	21.654	1.23979	0.000254635	0.00155043	Protein of unknown function DUF3475 domain containing protein.	up
Os03g0667100	10.739	23.9327	1.23938	1.90144e-13	5.02863e-12	Rice NPR1 paralog 3, Disease resistance	up
Os10g0449400	1.4185	4.163	1.23866	0.0103113	0.0365417	Hypothetical conserved gene.	up
Os06g0520733	30.39	68.871	1.23849	1.99282e-08	2.82338e-07	Similar to cell number regulator 4.	up
Os01g0292200	4.4565	10.2467	1.23742	1.82611e-06	1.82764e-05	Serine/threonine protein kinase domain containing protein.	up
Os01g0949300	38.0065	84.8817	1.23741	6.41485e-11	1.25059e-09	EF-Hand type domain containing protein.	up
Os09g0376350	64.098	143.334	1.23736	1.22175e-11	2.59432e-10	Non-protein coding transcript.	up
Os12g0624300	1.112	2.78067	1.23724	0.00128707	0.00635213	Hypothetical protein.	up
Os06g0582400	10.499	23.9087	1.23694	2.52624e-07	2.95408e-06	Conserved hypothetical protein.	up
Os11g0261900	2.089	5.12733	1.23664	0.000580298	0.00319322	Metallophosphoesterase domain containing protein.	up
Os08g0556200	54.687	120.902	1.23594	8.49514e-19	3.90896e-17	Similar to Dihydroneopterin aldolase.	up
Os02g0790500	119.311	262.083	1.23396	7.08674e-24	5.08343e-22	Hypothetical protein.	up
Os01g0256300	2.383	5.82333	1.23252	0.000741257	0.00393957	Conserved hypothetical protein.	up
Os10g0401000	13.8795	32.909	1.23125	0.000169903	0.00107919	Conserved hypothetical protein.	up
Os03g0129800	13.451	30.001	1.23024	8.29212e-11	1.59871e-09	Similar to Putataive InsB from Escherichia coli.	up
Os06g0649000	17.3425	39.1637	1.22966	3.23331e-07	3.71618e-06	PAMP (pathogen-associated molecular pattern)-responsive transrepressor, Defense response	up
Os02g0209300	9.731	24.531	1.22783	0.00233074	0.0104743	Hypothetical conserved gene.	up
Os08g0201100	3.6245	8.63233	1.22618	0.000230061	0.00141562	Conserved hypothetical protein.	up
Os12g0559200	119.575	321.564	1.22393	0.00550887	0.0218073	13-lipoxygenase, Regulation of plant defense and growth, Herbivore resistance	up
Os01g0775400	7.701	17.5173	1.2238	3.58309e-06	3.36849e-05	Similar to Cytokinin dehydrogenase 5 precursor (EC 1.5.99.12) (Cytokinin oxidase 5) (CKO5) (AtCKX5) (AtCKX6).	up
Os04g0310400	0.57	1.74833	1.22179	0.0149944	0.0497003	Similar to H0211A12.15 protein.	up
Os06g0293100	2.122	5.05	1.2194	0.00032696	0.00192629	Conserved hypothetical protein.	up
Os03g0557900	1.0145	2.78267	1.21808	0.00785286	0.0291802	Hypothetical gene.	up
Os04g0370900	140.505	303.581	1.21711	1.16421e-52	4.01071e-50	Similar to H0607F01.5 protein.	up
Os01g0218500	2.008	4.92767	1.21653	0.00122395	0.00607729	Similar to ZCN14 protein.	up
Os09g0486500	59.4165	129.409	1.21564	4.07982e-17	1.60387e-15	A20/AN1 zinc-finger protein, Response to multiple biotic stresses, Regulation of abiotic stress responses	up
Os02g0193300	5.632	13.457	1.21519	0.000581658	0.00320004	Conserved hypothetical protein.	up
Os06g0147250	10.429	26.4627	1.21506	0.00283311	0.0123566	Hypothetical conserved gene.	up
Os05g0444200	8.878	19.446	1.21461	3.79478e-13	9.74067e-12	Similar to T6J4.5 protein (WIP6 protein).	up
Os12g0145100	2.8785	7.71867	1.21427	0.00741884	0.0278682	Similar to Wali7 protein (Fragment).	up
Os01g0866100	49.6465	123.608	1.2142	0.00251227	0.0111864	Similar to Actin 4.	up
Os04g0671100	49.801	107.949	1.21293	1.42284e-22	8.80684e-21	Similar to H0624F09.8 protein.	up
Os08g0504700	157.595	340.425	1.21137	1.5633e-25	1.2594e-23	Gibberellin-induced A20/AN1 zinc-finger protein, Negative regulation of GA (gibberellin) -mediated cell elongation	up
Os02g0764700	1.6015	4.157	1.21081	0.00459711	0.0186868	Similar to Ethylene-responsive transcription factor 4 (Ethylene-responsive element binding factor 4) (Related to APETALA-2 protein 5) (EREBP-4) (AtERF4).	up
Os01g0888900	14.2335	32.99	1.20906	0.000163518	0.00104344	Conserved hypothetical protein.	up
Os01g0267900	71.5285	155.771	1.20897	2.02808e-12	4.77511e-11	Calmodulin, Ca<sup>2+</sup> sensor, Ca<sup>2+</sup> signalling	up
Os01g0656400	5.1935	11.9197	1.20761	6.35374e-05	0.000453403	Similar to WRKY transcription factor 15.	up
Os05g0536900	4.729	11.1583	1.20686	0.000329989	0.00194196	Similar to RAB7A.	up
Os05g0390800	44.46	96.8773	1.20674	2.2386e-13	5.86109e-12	Similar to VQ motif family protein.	up
Os04g0468000	0.8295	1.96733	1.20652	0.000613916	0.00334796	Similar to OSIGBa0128P10.7 protein.	up
Os01g0721200	0.4975	1.44433	1.20541	0.0136137	0.0458731	Similar to cDNA clone:J013002N02, full insert sequence.	up
Os07g0692300	7.9765	18.0177	1.20333	1.63679e-05	0.000134004	Hypothetical gene.	up
Os01g0675800	1.3715	3.42867	1.20204	0.00291858	0.0126871	NAM, ATAF1-2, and CUC2 (NAC) transcription factor, Drought tolerance	up
Os05g0324700	21.8115	48.0803	1.20198	4.45176e-08	5.97111e-07	Conserved hypothetical protein.	up
Os01g0254850	5.9395	13.6237	1.20037	8.30316e-05	0.000574203	Hypothetical conserved gene.	up
Os06g0354700	171.503	370.111	1.19991	1.52119e-18	6.89062e-17	Alpha/beta hydrolase-fold family protein, Chlorophyll degradation during senescence	up
Os02g0753700	12.7165	28.4527	1.19946	2.82597e-06	2.72822e-05	VQ domain containing protein.	up
Os07g0676900	1.922	4.682	1.19687	0.00174999	0.00821707	Similar to Peroxidase (EC 1.11.1.7).	up
Os11g0429900	20.9955	47.5333	1.19641	5.89782e-05	0.000423408	Non-protein coding transcript.	up
Os04g0460900	172.983	373.251	1.19526	1.37987e-11	2.91118e-10	Non-protein coding transcript.	up
Os11g0441550	8.1805	18.4047	1.1951	1.72146e-05	0.000140017	Non-protein coding transcript.	up
Os04g0191500	168.722	360.83	1.19272	1.04012e-17	4.30891e-16	Conserved hypothetical protein.	up
Os06g0323100	267.356	579.022	1.1913	6.50953e-12	1.4298e-10	Similar to H1005F08.18 protein.	up
Os07g0684100	63.6195	136.907	1.19077	2.00997e-11	4.17991e-10	Similar to Thioredoxin-like 1.	up
Os04g0338100	134.493	285.296	1.18938	9.90499e-38	1.81351e-35	Similar to IN2-2 protein.	up
Os09g0343200	134.036	285.114	1.18908	3.72693e-22	2.23292e-20	Ankyrin repeat containing protein.	up
Os01g0213400	12.985	28.159	1.18822	2.56581e-09	4.09123e-08	Zinc finger, RING/FYVE/PHD-type domain containing protein.	up
Os03g0371350	32.6855	70.5473	1.18609	3.65808e-10	6.5021e-09	Similar to Cytochrome P450 family protein, expressed.	up
Os10g0489650	23.3575	50.6007	1.1858	1.35347e-08	1.9687e-07	Conserved hypothetical protein.	up
Os04g0544200	5.3465	11.9443	1.18506	1.65751e-05	0.000135488	P-type cyclin, PHO80 homologous protein, Coordination of phosphate starvation signaling and cell cycle progression under phosphate starvation stress	up
Os12g0616800	3.152	7.02233	1.18489	1.66055e-05	0.000135695	Protein of unknown function DUF761, plant domain containing protein.	up
Os11g0471100	36.069	76.9293	1.18475	1.13865e-15	3.88684e-14	Hypothetical gene.	up
Os04g0571300	10.846	23.2503	1.18357	4.02173e-12	9.05391e-11	Cyclin-like F-box domain containing protein.	up
Os04g0544000	8.7	20.4523	1.1831	0.00119636	0.0059572	Hypothetical conserved gene.	up
Os10g0165400	21.335	46.867	1.18136	4.35137e-06	4.02429e-05	Hypothetical gene.	up
Os01g0588900	68.2245	145.615	1.18131	4.08849e-12	9.18053e-11	Cytokinin-activating enzyme, Bioactive cytokinin synthesis	up
Os01g0874300	44.8085	96.5403	1.18119	6.80741e-09	1.02965e-07	Similar to MybHv5 (Fragment).	up
Os05g0390932	17.05	36.636	1.18065	1.62373e-09	2.65703e-08	Hypothetical protein.	up
Os12g0123200	21.848	46.623	1.18037	6.07596e-14	1.69958e-12	Glutathione S-transferase GST 7 (EC 2.5.1.18).	up
Os03g0118450	31.81	69.5243	1.17734	1.64801e-06	1.66467e-05	Non-protein coding transcript.	up
Os06g0195800	2.016	5.04167	1.17398	0.00563071	0.0222023	Similar to DNAJ heat shock N-terminal domain-containing protein.	up
Os08g0540900	4.3335	10.281	1.17272	0.00220245	0.00999732	Conserved hypothetical protein.	up
Os06g0498800	4.294	10.787	1.17133	0.00692572	0.0263025	Homolog of Arabidopsis MOTHER OF FT AND TFL1, Regulation of heading and panicle architecture	up
Os07g0153300	9.841	20.9073	1.16993	1.68412e-12	3.99399e-11	Protein of unknown function DUF1365 family protein.	up
Os01g0221100	30.764	64.6533	1.16866	3.92732e-20	2.01618e-18	Jasmonyl-L-isoleucine synthase, Wound response, Jasmonic acid signalling	up
Os02g0217250	0.7615	2.02	1.1682	0.0123365	0.0423877	Hypothetical protein.	up
Os08g0139000	26.4945	55.4507	1.16604	1.3812e-24	1.06674e-22	Similar to nucleolin.	up
Os12g0549700	7.7685	16.827	1.16578	1.57364e-06	1.5988e-05	Hypothetical conserved gene.	up
Os03g0439700	28.191	59.2073	1.16543	1.08465e-18	4.98215e-17	Protein of unknown function DUF1230 family protein.	up
Os02g0607700	14.41	30.4153	1.16406	9.29831e-13	2.27948e-11	Short-chain dehydrogenase/reductase SDR domain containing protein.	up
Os08g0185701	83.4405	177.274	1.16365	7.12307e-09	1.07491e-07	Non-protein coding transcript.	up
Os01g0730500	12.6495	26.746	1.16318	3.03369e-11	6.20048e-10	Similar to Ferredoxin (Bacterial type ferredoxin family).	up
Os07g0129900	2.2575	5.06967	1.16265	0.000231963	0.00142632	Similar to lectin-like receptor kinase 7.	up
Os04g0616800	1.464	3.649	1.16199	0.00652931	0.025011	Similar to H0525G02.13 protein.	up
Os01g0654500	12.505	27.708	1.16194	0.000150584	0.000970841	Similar to NADP-isocitrate dehydrogenase.	up
Os04g0531750	11.972	26.1343	1.16167	1.13835e-05	9.62671e-05	Similar to OSIGBa0125M19.13 protein.	up
Os07g0539700	16.02	33.5837	1.16119	4.14577e-17	1.62736e-15	Hypothetical conserved gene.	up
Os03g0351800	75.0715	156.868	1.16114	3.46543e-19	1.65268e-17	Zinc finger, RING/FYVE/PHD-type domain containing protein.	up
Os06g0564700	5.36	11.4537	1.16111	6.49445e-08	8.4386e-07	Similar to Cysteine synthase (EC 4.2.99.8).	up
Os06g0579100	101.875	211.77	1.16082	6.15786e-37	1.07483e-34	Conserved hypothetical protein.	up
Os07g0117200	0.6795	1.73033	1.1606	0.00893402	0.0324155	NB-ARC domain containing protein.	up
Os11g0676500	3.351	8.27933	1.15817	0.00640913	0.0246444	Hypothetical conserved gene.	up
Os05g0552800	1.166	3.09633	1.15756	0.0133563	0.0451453	Conserved hypothetical protein.	up
Os12g0266200	1.437	3.42967	1.15645	0.00405622	0.0168118	Similar to Fibrillin-2 precursor.	up
Os05g0526700	16.5825	35.0603	1.15574	2.22725e-09	3.59076e-08	Harpin-induced 1 domain containing protein.	up
Os01g0584900	5.607	12.1477	1.15237	1.40538e-05	0.000116788	WRKY transcription factor 28-like (WRKY5) (WRKY transcription factor 77).	up
Os08g0389601	11.8935	25.7673	1.15182	2.17107e-05	0.00017267	Non-protein coding transcript.	up
Os12g0434400	52.1865	108.302	1.15158	2.67679e-23	1.79243e-21	Similar to predicted protein.	up
Os06g0650900	5.7395	13.431	1.15026	0.00237947	0.0106549	Conserved hypothetical protein.	up
Os08g0355400	0.823	2.06733	1.14957	0.00982988	0.0350874	Protein of unknown function DUF247, plant family protein.	up
Os11g0607200	202.524	420.065	1.14837	1.48321e-21	8.53483e-20	Protein kinase, core domain containing protein.	up
Os01g0704100	4.2545	9.15433	1.14818	4.67068e-06	4.27729e-05	Nitrate transporter, Nitrate transport	up
Os05g0535400	4.881	10.4527	1.14768	4.11046e-06	3.81632e-05	Choline/ethanolamine kinase family protein.	up
Os06g0174300	16.25	34.9313	1.14648	6.50518e-06	5.77939e-05	Similar to predicted protein.	up
Os04g0587400	127.767	263.988	1.14636	3.52968e-20	1.82276e-18	Protein of unknown function DUF250 domain containing protein.	up
Os07g0232800	135.626	278.912	1.14389	1.99226e-29	2.09483e-27	Zinc transporter, Zn uptake and distribution	up
Os03g0125100	13.5785	28.4727	1.14371	6.20796e-09	9.45531e-08	Beta-carotene hydroxylase, Drought and oxidative stress resistance	up
Os04g0288500	16.3475	33.7797	1.14364	1.57158e-18	7.1066e-17	Protein kinase, catalytic domain domain containing protein.	up
Os07g0505101	11.472	24.77	1.1407	4.61971e-05	0.000339757	Non-protein coding transcript.	up
Os08g0241300	12.515	26.1973	1.14026	1.27738e-08	1.8632e-07	Similar to OSIGBa0118P15.3 protein.	up
Os10g0521400	1.124	2.69533	1.13989	0.00612252	0.0237411	Alpha/beta hydrolase fold-1 domain containing protein.	up
Os03g0806600	58.452	120.175	1.13934	7.47383e-21	4.08517e-19	Conserved hypothetical protein.	up
Os05g0193700	19.7945	41.632	1.13922	6.10089e-08	7.96676e-07	IQ calmodulin-binding region domain containing protein.	up
Os03g0752800	9.676	20.5093	1.1389	3.42761e-06	3.23721e-05	Similar to Isoform 2 of MADS-box transcription factor 14.	up
Os06g0239200	43.4585	91.347	1.13866	2.68766e-07	3.12887e-06	Conserved hypothetical protein.	up
Os09g0306400	35.9595	73.925	1.13713	1.0971e-17	4.53065e-16	bZIP transcription factor, Drought and salt tolerance	up
Os06g0354600	13.618	28.4853	1.13711	2.54099e-08	3.55006e-07	Conserved hypothetical protein.	up
Os03g0327800	53.4755	109.484	1.13584	3.70417e-26	3.14878e-24	NAC Family transcriptional activator, Abiotic stress response, Positive regulator of leaf senescence	up
Os07g0557100	48.1765	99.319	1.1358	1.10168e-13	3.01088e-12	Equilibrative nucleoside transporter 2, Transport of nucleoside-type cytokinin	up
Os09g0519100	1.957	4.68567	1.13499	0.00643564	0.024721	Helix-loop-helix DNA-binding domain containing protein.	up
Os11g0137500	0.4985	1.20367	1.13311	0.00730332	0.0275106	Transcription factor TFE/TFIIEalpha, HTH domain domain containing protein.	up
Os04g0540200	3.239	7.10167	1.13305	0.000286535	0.00171987	BBX transcription factor, Regulation of heading date	up
Os09g0344650	15.9645	37.328	1.13249	0.00502162	0.020162	Non-protein coding transcript.	up
Os04g0388900	31.43	65.9767	1.13138	9.431e-07	9.98473e-06	Similar to U6 snRNA-associated Sm-like protein LSm6 (Sm protein F).	up
Os03g0807000	11.23	23.135	1.13132	2.64358e-13	6.86649e-12	Conserved hypothetical protein.	up
Os03g0208500	70.504	143.618	1.13132	4.13495e-35	6.25787e-33	Integral membrane protein.	up
Os12g0222650	14.6395	31.4623	1.13027	9.11368e-05	0.000621553	Hypothetical gene.	up
Os07g0239200	1.3885	3.19767	1.13014	0.00333201	0.0141759	Conserved hypothetical protein.	up
Os11g0549469	3.411	8.474	1.12989	0.0116281	0.0403532	Non-protein coding transcript.	up
Os01g0652450	28.604	58.8493	1.12786	4.91022e-12	1.09974e-10	Hypothetical gene.	up
Os11g0700500	142.509	292.147	1.12653	7.6304e-12	1.66483e-10	R2R3-MYB transcription factor, Promotion of seed germination under deep-sowing conditions	up
Os12g0570700	354.654	723.075	1.12646	3.76944e-23	2.48593e-21	Similar to Metallothionein-like protein type 1.	up
Os09g0564000	1.5945	3.606	1.12589	0.00229101	0.0103295	Peptidase C1A, papain family protein.	up
Os08g0150700	85.361	174.001	1.12508	1.67756e-16	6.23889e-15	Cyclin-like F-box domain containing protein.	up
Os12g0635400	12.982	27.3883	1.125	6.28336e-06	5.59371e-05	VQ domain containing protein.	up
Os08g0137300	1.713	3.68467	1.12496	0.000107894	0.000722108	Protein of unknown function DUF604 family protein.	up
Os09g0242800	8.2455	17.8403	1.12489	0.000316633	0.00187419	Zinc finger, RING/FYVE/PHD-type domain containing protein.	up
Os01g0860400	1.9215	4.321	1.12481	0.00217304	0.00988593	Similar to Acidic endochitinase precursor (EC 3.2.1.14).	up
Os08g0506700	36.805	75.0833	1.12322	4.72571e-18	2.01185e-16	Homolog of Arabidopsis FBH, Control of flowering	up
Os03g0371300	31.054	63.9983	1.12133	1.66776e-09	2.72568e-08	Similar to Cytochrome P450 CYP709E4.	up
Os06g0286400	8.811	20.3833	1.1208	0.00516246	0.0206233	Non-protein coding transcript.	up
Os02g0610700	9.3475	19.1137	1.1207	1.98284e-13	5.23335e-12	Chlorophyll a/b binding protein domain domain containing protein.	up
Os07g0283125	22.949	46.8037	1.1206	8.43423e-16	2.90942e-14	Similar to lectin-like receptor kinase 7.	up
Os04g0535600	4.5275	9.73767	1.12055	0.000179448	0.00113403	Vacuolar invertase, Homolog of OsINV3, Sucrose metabolism, Regulation of grain size	up
Os12g0116800	17.5055	35.946	1.12052	1.13062e-10	2.14041e-09	WRKY transcription factor, Bacterial blight disease resistance, Bakanae disease resistance	up
Os03g0654600	24.7675	51.5657	1.11879	2.38379e-07	2.80222e-06	Short-chain dehydrogenase/reductase, Chlorophyll b reductase, Chlorophyll b and light-harvesting complex II degradation during senescence	up
Os06g0158100	0.8625	1.88867	1.11835	0.000740712	0.00393914	WRKY protein, Flag leaf senescence, Pathogen defense response, PAMP-triggered immune response	up
Os12g0242800	3.974	8.79933	1.11814	0.00128782	0.00635345	TRAM, LAG1 and CLN8 homology domain containing protein.	up
Os04g0650700	683.488	1377.61	1.11756	1.00668e-35	1.61699e-33	Similar to OSIGBa0113E10.3 protein.	up
Os01g0859500	0.782	1.88267	1.11749	0.0091816	0.0331464	Ortholog of ZmLG2, bZIP transcriptional factor, Lamina joint positioning and differentiation	up
Os03g0407900	2.7955	5.94333	1.11745	8.80529e-05	0.000603666	Similar to Serine/threonine protein kinase-like.	up
Os10g0530750	2.7535	6.58333	1.11744	0.00952982	0.0341852	Hypothetical protein.	up
Os01g0766300	58.8395	119.829	1.1174	1.0618e-12	2.57648e-11	Conserved hypothetical protein.	up
Os06g0666500	2.0835	4.97433	1.11721	0.00893364	0.0324155	Zinc finger, RING/FYVE/PHD-type domain containing protein.	up
Os03g0767500	85.8035	173.24	1.1159	1.48825e-28	1.48723e-26	Thioredoxin domain 2 containing protein.	up
Os01g0974400	43.517	87.974	1.11567	6.07582e-24	4.40657e-22	Zinc finger, RING/FYVE/PHD-type domain containing protein.	up
Os10g0514901	0.77	1.898	1.11507	0.0131761	0.0446502	Similar to Cytochrome P450 family protein.	up
Os08g0249000	16.1465	33.2363	1.11335	1.50305e-07	1.8275e-06	Zinc finger, B-box domain containing protein.	up
Os10g0555100	11.6765	24.2143	1.11307	2.81963e-06	2.72412e-05	Glycogenin glucosyltransferase, Submergence-related gene	up
Os01g0198900	16.1025	33.107	1.11269	1.1343e-07	1.41151e-06	Polyketide cyclase/dehydrase domain containing protein.	up
Os02g0749400	11.18	24.377	1.11202	0.000974244	0.0050015	Hypothetical protein.	up
Os01g0837800	205.019	412.244	1.11169	1.48471e-28	1.48723e-26	Metal tolerance protein, Manganese transporter, Mn-cation diffusion facilitator (CDF ), Mn and other heavy metal tolerance and homeostasis	up
Os10g0207400	33.917	69.0267	1.11168	1.54563e-11	3.2478e-10	Conserved hypothetical protein.	up
Os01g0821600	17.253	35.174	1.11119	1.99984e-10	3.6718e-09	WRKY transcription factor, Promotion of phosphate accumulation under Pi-replete conditions	up
Os06g0293500	2.661	5.53267	1.11067	3.87961e-06	3.62124e-05	Conserved hypothetical protein.	up
Os11g0263000	1.0765	2.275	1.11057	7.98867e-05	0.000555094	Similar to Leucine Rich Repeat family protein, expressed.	up
Os01g0733600	1.619	3.50633	1.10832	0.000677486	0.00364303	Flavoprotein pyridine nucleotide cytochrome reductase domain containing protein.	up
Os01g0283700	2.505	5.50467	1.10731	0.00156199	0.00747575	Similar to Cinnamoyl-CoA reductase (EC 1.2.1.44).	up
Os01g0793800	2.415	5.55467	1.10671	0.00589522	0.0230474	Conserved hypothetical protein.	up
Os09g0491740	40.817	81.9753	1.10631	5.89891e-24	4.29015e-22	Auxin efflux carrier domain containing protein.	up
Os02g0303200	3.8895	8.74133	1.1062	0.00396711	0.0164999	Hypothetical protein.	up
Os12g0570400	5.2295	11.0793	1.10517	0.000152562	0.000982146	Conserved hypothetical protein.	up
Os04g0460350	28.3295	57.4273	1.10453	3.24213e-11	6.60073e-10	Similar to predicted protein.	up
Os09g0343600	3.223	6.984	1.10353	0.00109928	0.0055531	Non-protein coding transcript.	up
Os11g0475200	73.128	147.77	1.10316	2.04779e-11	4.2518e-10	Non-protein coding transcript.	up
Os07g0170200	45.6775	92.15	1.10307	9.48561e-14	2.606e-12	Similar to predicted protein.	up
Os03g0800000	35.036	71.08	1.10285	7.53337e-11	1.45779e-09	Similar to Nitrate and chloride transporter.	up
Os03g0772600	81.09	162.238	1.10284	1.62145e-27	1.54374e-25	Similar to Lectin-like receptor kinase 7;2.	up
Os01g0369900	1.113	2.47233	1.1007	0.00313152	0.0134431	Similar to 12-oxo-phytodienoic acid reductase6.	up
Os12g0552400	11.1135	22.8023	1.0996	1.57911e-06	1.60213e-05	Rossmann-like alpha/beta/alpha sandwich fold domain containing protein.	up
Os03g0150600	165.142	330.703	1.09913	9.86368e-15	3.00992e-13	Pi transporter, Pi homeostasis	up
Os12g0636400	13.659	27.8213	1.09775	3.67162e-08	4.99638e-07	Similar to Epoxide hydrolase 2.	up
Os06g0130400	39.233	78.3813	1.09739	5.68429e-21	3.13318e-19	ACC synthase, Protein homologous to aminotransferase, Ethylene biosynthesis, Control of starch grain size in rice endosperm	up
Os03g0333700	39.231	78.5603	1.09657	1.35223e-13	3.64239e-12	Conserved hypothetical protein.	up
Os06g0591200	494.65	985.839	1.09388	5.48121e-23	3.53471e-21	Conserved hypothetical protein.	up
Os03g0113900	4.6175	9.829	1.09362	0.000560414	0.00310075	A member of S40 gene family, Leaf senescence, Response to pathogen infection	up
Os04g0500200	13.2515	28.1233	1.09322	0.000597283	0.00327067	Conserved hypothetical protein.	up
Os03g0277100	83.9355	167.443	1.09181	4.40786e-14	1.24764e-12	HSP20-like chaperone domain containing protein.	up
Os05g0355400	232.34	460.706	1.09075	4.57868e-26	3.84227e-24	UspA domain containing protein.	up
Os02g0703300	25.6045	52.3503	1.09051	1.06557e-05	9.06978e-05	Protein of unknown function DUF1218 family protein.	up
Os01g0793300	5.804	11.6383	1.08929	1.98421e-10	3.64566e-09	Di-copper centre-containing domain containing protein.	up
Os03g0324300	9.446	19.69	1.089	0.000264219	0.00160097	Similar to ETHYLENE-INSENSITIVE3-like 1 protein.	up
Os01g0232100	59.3805	117.7	1.0887	1.9496e-22	1.19263e-20	Similar to Tonoplast membrane integral protein ZmTIP4-3.	up
Os07g0131001	4.036	8.50467	1.08709	0.000334119	0.00196009	Hypothetical protein.	up
Os04g0504700	30.47	60.396	1.0843	1.11717e-17	4.59903e-16	Conserved hypothetical protein.	up
Os12g0159000	26.1465	52.9067	1.08407	2.15707e-06	2.13199e-05	Harpin-induced 1 domain containing protein.	up
Os03g0287400	3.373	7.034	1.08188	0.000253213	0.00154249	Similar to LOB domain protein 4.	up
Os10g0166300	24.563	49.9693	1.08182	1.42266e-05	0.000118136	Hypothetical gene.	up
Os10g0381601	12.697	25.635	1.08147	7.87974e-07	8.45868e-06	Conserved hypothetical protein.	up
Os03g0131000	1.9905	4.53367	1.07986	0.00852778	0.0312315	Similar to H0409D10.5 protein.	up
Os04g0509600	12.7765	25.558	1.07967	2.87131e-08	3.97549e-07	Ammonium transporter, Ammonium uptake, Ammonium transport	up
Os03g0295866	1.221	2.813	1.07917	0.011911	0.0411906	Transcription factor IIS, N-terminal domain containing protein.	up
Os03g0752400	8.9625	18.077	1.07777	1.0176e-06	1.06828e-05	Hypothetical conserved gene.	up
Os10g0154500	4.7035	9.692	1.07711	0.00013195	0.000864112	Similar to cDNA, clone: J075187A19, full insert sequence.	up
Os04g0493000	688.021	1355.69	1.07675	6.39337e-21	3.50191e-19	Similar to H0425E08.14 protein.	up
Os12g0637700	0.792	1.74833	1.07644	0.00494596	0.0199254	Nodulin-like domain containing protein.	up
Os11g0474100	150.67	299.614	1.07615	1.81053e-08	2.58611e-07	Conserved hypothetical protein.	up
Os06g0147200	38.9325	76.9427	1.07464	5.69453e-13	1.42947e-11	Conserved hypothetical protein.	up
Os09g0499000	6.4375	13.4673	1.07282	0.000904931	0.00468888	SnRK1A protein kinase-interacting negative regulator, Repression of sugar/nutrient starvation signaling	up
Os09g0251400	34.1045	68.0023	1.07208	4.05961e-08	5.49296e-07	Non-protein coding transcript.	up
Os03g0842501	7.368	15.595	1.07185	0.00128124	0.00632813	Hypothetical conserved gene.	up
Os09g0284300	22.656	45.4717	1.07144	1.95311e-06	1.94435e-05	Conserved hypothetical protein.	up
Os10g0462200	45.9535	90.6563	1.07087	1.01308e-11	2.17059e-10	Conserved hypothetical protein.	up
Os02g0682300	6.142	13.2997	1.07067	0.00451883	0.0184172	RING-type E3 ligase, Negative regulation of cuticular wax biosynthesis, Drought stress response	up
Os03g0217000	16.2535	32.517	1.07021	3.41349e-07	3.90441e-06	Similar to Inhibin beta B chain precursor (Activin beta-B chain).	up
Os03g0402800	43.8765	86.5697	1.07018	8.76275e-11	1.68324e-09	TIFY family protein, JASMONATE-ZIM domain (JAZ) protein, JA signaling, Regulation of spikelet development	up
Os02g0526400	71.8325	144.238	1.07008	3.25659e-07	3.73965e-06	Caseinolytic protease regulatory ATPase module, Intrinsic chaperone, Tolerance to salt and desiccation stresses	up
Os10g0543500	13.079	26.2483	1.06993	3.42861e-06	3.23721e-05	Six-bladed beta-propeller, TolB-like domain containing protein.	up
Os08g0556300	2.25	4.951	1.06966	0.00556876	0.0220011	Glycolipid transfer protein domain domain containing protein.	up
Os08g0416000	113.742	222.646	1.06867	2.5248e-16	9.20675e-15	Homeodomain leucine zipper protein.	up
Os05g0268500	29.174	57.2197	1.0676	8.58279e-16	2.95677e-14	Similar to Serine carboxypeptidase 2.	up
Os08g0396200	9.046	18.3713	1.06649	5.05227e-05	0.00036867	Hypothetical gene.	up
Os10g0491400	14.03	28.7467	1.06528	0.000289591	0.00173622	Conserved hypothetical protein.	up
Os06g0125200	3.8765	8.67467	1.06496	0.0101107	0.0359426	FCS-like zinc finger (FLZ) protein 18, DUF domain containing protein, Flooding tolerance during germination	up
Os08g0275200	4.6285	9.20467	1.06427	3.67775e-07	4.18293e-06	Protein kinase, core domain containing protein.	up
Os03g0405400	1.62	3.25767	1.06333	1.58449e-05	0.00013024	Non-protein coding transcript.	up
Os01g0897200	139.726	271.569	1.06307	1.60654e-30	1.86117e-28	Similar to Ribonuclease 2 precursor (EC 3.1.27.1).	up
Os09g0491644	44.3845	86.7473	1.06283	1.18367e-13	3.2215e-12	Conserved hypothetical protein.	up
Os03g0292100	40.122	78.3947	1.06241	4.29203e-13	1.09313e-11	Hypothetical conserved gene.	up
Os12g0547100	19.6345	39.4943	1.06157	3.40999e-05	0.000258484	Conserved hypothetical protein.	up
Os01g0741900	37.0605	72.605	1.06151	1.42674e-10	2.67395e-09	Auxin-responsive protein, Drought tolerance, Control of tiller outgrowth	up
Os08g0516900	7.3875	15.8267	1.06116	0.00456517	0.0185742	SnRK1A protein kinase-interacting negative regulator, Repression of sugar/nutrient starvation signaling	up
Os11g0130200	17.351	34.0217	1.06053	1.01417e-10	1.92693e-09	Protein of unknown function DUF309 family protein.	up
Os10g0467000	4.304	9.02567	1.0605	0.00165843	0.00785898	Conserved hypothetical protein.	up
Os09g0459800	4.2095	8.482	1.06009	3.32746e-05	0.000253181	Similar to ARP protein.	up
Os01g0922600	50.224	99.9	1.05799	9.70478e-06	8.33357e-05	Similar to SBP-domain protein 4.	up
Os06g0324000	2.7785	5.976	1.0579	0.00419082	0.0172848	Conserved hypothetical protein.	up
Os09g0545300	38.712	75.521	1.05772	9.1485e-14	2.51868e-12	SAUR family protein, Negative regulator of auxin synthesis and transport	up
Os01g0708900	22.6845	44.2763	1.0564	1.68158e-12	3.99159e-11	Mitochondrial substrate carrier family protein.	up
Os07g0660100	171.391	333.164	1.05526	1.15416e-12	2.79281e-11	Similar to predicted protein.	up
Os04g0513400	5.7525	12.2793	1.05271	0.00358745	0.0151397	Similar to Beta-glucosidase.	up
Os12g0583700	9.217	18.4203	1.05251	3.11663e-05	0.000238665	TFIIIA-type zinc finger protein, Tolerance to salt and drought stresses	up
Os05g0546300	60.04	118.245	1.05062	1.69038e-06	1.70352e-05	Hypothetical protein.	up
Os06g0125800	67.77	131.686	1.05018	2.14758e-10	3.93202e-09	RING finger protein with E3 ligase activity, Mediation of broad-spectrum disease resistance	up
Os03g0347900	98.5025	189.439	1.04953	1.04132e-32	1.37697e-30	Terpenoid synthase domain containing protein.	up
Os01g0111700	5.374	10.9653	1.04817	0.000525189	0.00293063	Conserved hypothetical protein.	up
Os01g0214200	250.653	482.632	1.04798	2.9584e-19	1.41862e-17	Esterase, SGNH hydrolase-type, subgroup domain containing protein.	up
Os02g0731200	3.1045	6.46333	1.04768	0.00179211	0.00837576	MADS-box transcription factor, Cold tolerance, Control of tillering	up
Os03g0390600	43.3465	90.2393	1.04685	0.00304878	0.0131591	Similar to Histone H3 (Fragment).	up
Os04g0175600	50.1925	96.7903	1.0464	2.94913e-16	1.06945e-14	Similar to 0-methyltransferase (EC 2.1.1.6) (Fragment).	up
Os02g0766600	192.707	370.633	1.04589	3.84913e-19	1.83233e-17	Protein of unknown function DUF1685 family protein.	up
Os03g0807900	19.456	38.2423	1.04583	3.18548e-07	3.66442e-06	Chaperonin-like RbcX family protein.	up
Os06g0654900	221.214	426.271	1.04508	9.18288e-15	2.8219e-13	Similar to CONSTANS-like protein CO6.	up
Os04g0630800	80.695	155.456	1.04498	1.22562e-15	4.16744e-14	Similar to Anthocyanidin reductase.	up
Os01g0116900	16.404	31.7823	1.04444	1.01197e-10	1.92414e-09	Protein kinase, catalytic domain domain containing protein.	up
Os01g0884700	6.5215	13.0153	1.04416	6.56402e-05	0.000465617	Conserved hypothetical protein.	up
Os07g0559700	27.2065	52.4957	1.04416	7.8737e-14	2.1861e-12	Monosaccharide transporter 6, Assimilate unloading and sugar supply during seed development	up
Os01g0159800	67.3515	129.28	1.04351	5.80622e-24	4.2345e-22	Similar to DNA binding protein.	up
Os09g0268800	2.984	6.558	1.04349	0.0119375	0.041255	Conserved hypothetical protein.	up
Os09g0437500	1144.8	2185.34	1.04087	8.05694e-48	2.3181e-45	Dormancyauxin associated family protein.	up
Os03g0762500	4.402	9.093	1.04074	0.00224473	0.0101593	Conserved hypothetical protein.	up
Os03g0701200	36.6525	71.198	1.04063	1.6725e-09	2.73172e-08	Similar to Sugar-starvation induced protein (Fragment).	up
Os07g0659100	57.0775	112.21	1.03757	9.94725e-06	8.52779e-05	Conserved hypothetical protein.	up
Os01g0128250	2.344	4.77167	1.03738	0.000831904	0.00435531	Hypothetical gene.	up
Os06g0683400	32.5225	63.2927	1.03674	5.99011e-07	6.5593e-06	Small calcium-binding protein with one EF-hand motif, Positive regulation of osmotic and salt tolerance	up
Os06g0199500	2.9395	6.03733	1.03654	0.00187701	0.00872118	Halotolerance protein, Flavin mononucleotide (FMN)-binding protein, Regulation of cell division, Light-regulated growth	up
Os04g0463200	20.7365	40.0073	1.03612	4.15774e-10	7.33543e-09	Protein of unknown function DUF593 family protein.	up
Os07g0585900	5.708	11.4443	1.03609	0.000332013	0.00195037	Hypothetical conserved gene.	up
Os10g0462600	19.6395	37.9727	1.03595	1.22744e-08	1.79235e-07	Conserved hypothetical protein.	up
Os01g0241000	3.722	7.39333	1.03452	8.81356e-05	0.000604075	Conserved hypothetical protein.	up
Os10g0111800	27.21	52.9117	1.03315	6.10336e-07	6.66381e-06	Hypothetical protein.	up
Os02g0637200	8.206	16.6093	1.03277	0.0011069	0.00558181	Conserved hypothetical protein.	up
Os02g0193200	3.328	6.84933	1.03223	0.00228378	0.0103057	Similar to TMV response-related protein.	up
Os03g0428800	345.572	656.167	1.03177	1.25556e-36	2.14856e-34	Tetratricopeptide-like helical domain containing protein.	up
Os04g0630900	29.1325	55.8853	1.03156	2.77149e-10	5.01127e-09	Similar to H0105C05.3 protein.	up
Os06g0140900	30.497	59.0333	1.03133	8.76004e-08	1.115e-06	Sigma factor, regions 3 and 4 domain containing protein.	up
Os09g0333500	4.059	7.91267	1.03041	2.13378e-06	2.11136e-05	ABC transporter-like domain containing protein.	up
Os09g0556400	18.812	36.3543	1.02998	2.521e-08	3.5259e-07	Similar to PHT4;5; inorganic phosphate transmembrane transporter.	up
Os10g0485400	12.0555	23.4013	1.029	1.23911e-06	1.28078e-05	Hypothetical gene.	up
Os12g0147800	24.3865	46.7437	1.02865	3.73832e-11	7.56388e-10	Phytosulphokine precursor, osa-miR164c target gene, Regulation of seed vigor	up
Os04g0607400	61.803	118.388	1.02774	4.89814e-09	7.55259e-08	Conserved hypothetical protein.	up
Os11g0114600	56.2885	106.952	1.02715	4.86994e-22	2.89127e-20	Similar to cDNA clone:J013107M03, full insert sequence.	up
Os03g0824500	54.877	105.595	1.02634	8.4552e-08	1.0783e-06	Conserved hypothetical protein.	up
Os05g0555600	25.3895	55.3293	1.02551	0.0122698	0.0421916	Similar to Glutamate synthase [NADH], amyloplastic.	up
Os02g0668500	31.998	60.963	1.02425	9.46546e-12	2.03803e-10	Cellular retinaldehyde-binding/triple function, C-terminal domain containing protein.	up
Os05g0186900	22.1385	47.7127	1.02349	0.0135105	0.0455839	Similar to Auxin-responsive protein IAA16.	up
Os11g0260100	288.109	546.361	1.02336	2.95025e-14	8.5352e-13	SAM dependent carboxyl methyltransferase family protein.	up
Os02g0159400	1.0905	2.265	1.02312	0.00450277	0.0183632	Conserved hypothetical protein.	up
Os01g0284900	3.5815	7.09867	1.0228	0.000361769	0.00210345	Conserved hypothetical protein.	up
Os09g0428500	11.1735	21.6063	1.02072	4.3961e-06	4.05992e-05	Conserved hypothetical protein.	up
Os05g0493800	8.766	17.1933	1.02052	0.000163307	0.0010426	Similar to nodulin-like protein.	up
Os04g0680400	135.691	256.405	1.02007	3.89998e-16	1.38547e-14	Allantoinase (EC:3.5.2.5), Ureide metabolism, Nitrogen molecular sensor	up
Os03g0182800	35.8035	68.1883	1.01978	1.14732e-09	1.91454e-08	APETALA2/ethylene responsive factor, ERF transcription factor, Tolerance to drought and submergence stress	up
Os04g0452700	23.4645	44.957	1.01943	2.84103e-07	3.29716e-06	Similar to Monosaccharide transporter 1.	up
Os09g0356800	1.8225	3.579	1.01831	0.000183768	0.00115965	Protein kinase, core domain containing protein.	up
Os11g0582100	129.636	244.524	1.01822	1.24745e-19	6.12774e-18	Zinc finger, RING/FYVE/PHD-type domain containing protein.	up
Os08g0230800	17.7885	33.756	1.01744	3.02084e-12	6.92572e-11	S-Domain receptor like kinase-56	up
Os01g0314800	138.382	262.525	1.01711	3.26737e-12	7.47128e-11	Late embryogenesis abundant protein 9, Negative regulation of cold tolerance	up
Os01g0132500	2.8295	5.99	1.01607	0.0105965	0.0373957	Protein of unknown function DUF1639 domain containing protein.	up
Os08g0111200	110.525	212.21	1.01478	1.54977e-07	1.87766e-06	Beta-glucosidase, GBA2 type domain containing protein.	up
Os02g0738200	2.189	4.35567	1.01478	0.000884911	0.00459606	Zinc finger, RING/FYVE/PHD-type domain containing protein.	up
Os01g0155800	410.486	784.181	1.01428	7.47454e-09	1.12406e-07	Conserved hypothetical protein.	up
Os01g0149600	46.4625	88.5597	1.01415	3.48948e-08	4.76586e-07	Histon H2B	up
Os09g0133600	316.031	593.256	1.01236	2.8337e-27	2.61239e-25	Fibrillin, Plastoglobule (PG) formation and lipid metabolism in chloroplasts, Heat stress response	up
Os01g0686200	7.7955	14.9487	1.01199	1.71812e-06	1.72683e-05	UDP-glucuronosyl/UDP-glucosyltransferase family protein.	up
Os09g0403967	35.994	68.691	1.01052	1.23154e-06	1.27448e-05	Conserved hypothetical protein.	up
Os11g0671100	6.029	12.3543	1.01044	0.00525808	0.0209603	Hypothetical protein.	up
Os03g0348900	20.8625	40.9903	1.01029	0.000208226	0.00129594	Similar to CHY zinc finger family protein, expressed.	up
Os03g0167100	66.247	130.808	1.01016	0.00096284	0.00495364	Non-protein coding transcript.	up
Os01g0332100	5.273	10.2807	1.00811	0.000235164	0.0014443	Similar to Neutral invertase-like protein (Fragment).	up
Os07g0618000	26.5655	51.4143	1.00808	8.41548e-05	0.00058105	Conserved hypothetical protein.	up
Os02g0808500	12.4645	24.0177	1.00718	2.60819e-05	0.000203419	Hypothetical protein.	up
Os06g0192800	16.037	30.879	1.00554	5.3727e-05	0.000388907	E3 ubiquitin ligase, Positive regulation of tolerance to drought stress	up
Os01g0826400	10.9905	20.9267	1.00522	6.96531e-07	7.53855e-06	WRKY transcription factor, Negative regulation of abscisic acid and gibberellin signaling in aleurone cells	up
Os03g0225100	23.159	44.066	1.00473	2.69382e-06	2.61317e-05	Mitogen-activated protein kinase (MAPK) kinase, Disease resistance, Drought tolerance	up
Os12g0105300	19.2355	36.6397	1.00462	4.06053e-07	4.58048e-06	Actin-binding FH2 domain containing protein.	up
Os06g0670300	12.435	23.558	1.00442	1.84788e-07	2.20717e-06	MYB-like transcription factor, Regulation of plant height, Tolerance to cadmium stress	up
Os08g0434632	4.213	8.111	1.00425	4.0909e-05	0.00030463	Conserved hypothetical protein.	up
Os08g0171700	80.0855	168.916	1.00403	0.0143538	0.0478863	Conserved hypothetical protein.	up
Os07g0237900	10.0895	20.5757	1.00343	0.00526987	0.0209977	Conserved hypothetical protein.	up
Os05g0439200	22.9655	44.269	1.00275	0.000118186	0.000783977	Hypothetical protein.	up
Os09g0344700	5.2305	10.269	1.0018	0.00071157	0.00380754	Conserved hypothetical protein.	up
Os05g0343400	147.452	275.833	1.00175	1.16408e-11	2.48192e-10	WRKY transcription factor, Disease resistance, Defense response	up
Os08g0155900	14.3885	6.23567	-1.00078	0.00119394	0.00594729	Pathogen-induced defense-responsive protein, Negative regulation of disease resistance	down
Os06g0113150	46.16	20.5593	-1.00265	6.37164e-05	0.000454309	Similar to GSL8 (GLUCAN SYNTHASE-LIKE 8); 1, 3-beta-glucan synthase/ transferase, transferring glycosyl groups.	down
Os02g0609500	6.9405	3.022	-1.00474	0.000649524	0.00351143	Hypothetical protein.	down
Os05g0391500	26.358	11.911	-1.00691	3.99894e-08	5.41927e-07	Similar to Endo-beta-mannosidase.	down
Os01g0168800	5.206	2.20167	-1.00778	0.00395338	0.0164585	Alpha/beta hydrolase fold-1 domain containing protein.	down
Os12g0586300	12.9245	5.34767	-1.00828	0.00815565	0.0300918	Myb-like DNA-binding domain, SHAQKYF class domain containing protein.	down
Os06g0696600	123.251	55.744	-1.00836	1.40687e-08	2.03958e-07	Similar to Xyloglucan endo-transglycosylase homolog.	down
Os10g0377000	13.343	5.719	-1.0085	0.0016421	0.00779575	Conserved hypothetical protein.	down
Os07g0106000	6.151	2.64833	-1.00876	0.00104161	0.00530158	Metallophosphoesterase domain containing protein.	down
Os03g0202001	4.4725	1.852	-1.00907	0.00681544	0.0259476	Similar to Adenylyl-sulfate kinase.	down
Os05g0320300	13.5015	5.934	-1.00911	0.000114619	0.000763016	Similar to Homeobox protein.	down
Os09g0272000	174.102	79.4433	-1.00959	5.03017e-20	2.56226e-18	Heavy metal transport/detoxification protein domain containing protein.	down
Os01g0976100	14.698	6.57167	-1.00972	2.22268e-06	2.19352e-05	ABC transporter-like domain containing protein.	down
Os06g0335950	5.379	2.27967	-1.01052	0.00271828	0.0119314	Non-protein coding transcript.	down
Os02g0203000	12.155	5.21033	-1.01209	0.00133597	0.00655765	bZIP transcription factor, Homolog of Arabidopsis HY5 transcription factor, Photomorphogenesis, Positive regulation of serotonin biosynthesis, Negative control of UV-B tolerance	down
Os02g0641300	4.07	1.69233	-1.01293	0.00538346	0.0213917	Hypothetical conserved gene.	down
Os06g0255900	8.5155	3.75833	-1.01312	2.86332e-05	0.000221273	Conserved hypothetical protein.	down
Os01g0148000	39.77	17.493	-1.0147	0.000135744	0.000885413	Similar to predicted protein.	down
Os03g0780200	29.1335	12.732	-1.01519	0.000132732	0.000869016	Conserved hypothetical protein.	down
Os02g0198400	2.625	1.12067	-1.01554	0.00124818	0.00618349	Similar to predicted protein.	down
Os12g0425600	4.2645	1.70333	-1.01599	0.0139475	0.0467752	Protein of unknown function DUF246, plant family protein.	down
Os02g0747400	4.262	1.807	-1.01781	0.001876	0.00871806	Similar to PCF1.	down
Os04g0683700	23.357	10.4717	-1.0184	9.40374e-09	1.39416e-07	4-coumarate-Co-A ligase (4CL) like protein, Adenosine monophosphate binding protein, Regulation of rice blast resistance, floret development, and lignin biosynthesis	down
Os06g0204400	42.6075	19.2553	-1.01893	1.84754e-14	5.43508e-13	Similar to Aminoalcoholphosphotransferase.	down
Os08g0539700	5.8965	2.44267	-1.02074	0.00500803	0.0201294	Rice blast resistance protein Pib homologue	down
Os09g0471100	10.8305	4.74833	-1.02127	3.21529e-05	0.000245502	Similar to Peroxidase 17 precursor (EC 1.11.1.7) (Atperox P17) (ATP25a).	down
Os12g0230600	16.9815	7.168	-1.02183	0.00220123	0.00999352	Protein of unknown function DUF1685 family protein.	down
Os08g0170700	4.271	1.779	-1.02241	0.00364949	0.0153668	Disease resistance protein domain containing protein.	down
Os02g0686300	4.2205	1.83	-1.02359	0.000190647	0.00119873	Similar to H0307D04.3 protein.	down
Os02g0538900	11.2545	4.92833	-1.02382	2.44498e-05	0.000191832	Basic-leucine zipper (bZIP) transcription factor domain containing protein.	down
Os05g0295300	51.2085	23.128	-1.02405	1.75898e-17	7.15116e-16	Acetyl-coenzyme A carboxylase, Herbicide-inhibiting gene	down
Os01g0694900	26.345	11.8053	-1.02431	2.32026e-10	4.23043e-09	Epsin-like, N-terminal domain containing protein.	down
Os08g0276000	25.187	11.2717	-1.02434	6.49984e-10	1.12552e-08	Similar to Transmembrane 9 superfamily protein member 4.	down
Os04g0209200	14.3545	6.37533	-1.02451	3.9726e-07	4.49096e-06	C-type ABC transporter, Cadmium tolerance and accumulation	down
Os03g0232600	20.0155	8.84567	-1.0249	1.05899e-06	1.10703e-05	U-Box E3 ubiquitin ligase, Regulation of brassinosteroid-mediated growth	down
Os03g0176700	10.736	4.35233	-1.02504	0.0072466	0.0273387	Conserved hypothetical protein.	down
Os03g0366350	2.018	0.794333	-1.02614	0.0138626	0.0465501	Similar to F-box domain containing protein.	down
Os09g0530500	37.554	16.3597	-1.02662	9.63105e-05	0.000652918	Hypothetical conserved gene.	down
Os04g0692700	5.753	2.43	-1.02763	0.00151679	0.00730013	SNF2 N-terminal domain and helicase C-terminal domain containing protein, ENL1-like	down
Os02g0161251	2.711	1.13433	-1.02771	0.00240252	0.0107453	Hypothetical gene.	down
Os09g0525700	3.1915	1.28567	-1.02797	0.00858972	0.031432	HAP2-GCS1 domain containing protein	down
Os04g0606500	21.793	9.74467	-1.02959	1.1725e-11	2.4958e-10	Similar to OSIGBa0113I13.4 protein.	down
Os01g0723100	18.551	8.19867	-1.0297	2.86744e-07	3.32634e-06	Senescence-associated family protein.	down
Os10g0559700	102.65	40.6877	-1.03031	0.0128201	0.0436428	Similar to Agenet domain containing protein, expressed.	down
Os02g0598500	3.188	1.28633	-1.03063	0.00794408	0.0294523	Protein phosphatase 2C family protein.	down
Os07g0626500	3.1635	1.35667	-1.03112	0.000263205	0.0015963	Protein kinase, core domain containing protein.	down
Os09g0423400	5.573	2.39367	-1.03206	0.000225574	0.00139226	Biopterin transport-related protein BT1 family protein.	down
Os11g0235200	2.496	1.007	-1.03222	0.00771455	0.0287601	Peptide transporter (PTR) family transporter, Proton oligopeptide tansporter (POT), Panicle elongation	down
Os05g0541500	3.0945	1.28533	-1.03255	0.002691	0.0118433	Conserved hypothetical protein.	down
Os11g0489250	25.399	11.2943	-1.03338	2.96766e-10	5.33282e-09	Similar to Cytochrome P450 family protein, expressed.	down
Os02g0726700	12.5855	5.47533	-1.03352	1.93604e-05	0.00015568	Helix-loop-helix DNA-binding domain containing protein.	down
Os01g0915600	38.7675	17.11	-1.03372	3.9935e-08	5.4147e-07	Similar to TA1 protein (Fragment).	down
Os03g0188500	10.118	3.97067	-1.03374	0.0131597	0.0446419	Glutelin family protein.	down
Os02g0221300	1.685	0.682	-1.03461	0.00631685	0.0243432	Similar to cDNA clone:001-114-H08, full insert sequence.	down
Os12g0538700	6.9565	2.79767	-1.0348	0.00754357	0.0282433	Similar to AT.I.24-1 protein (Fragment).	down
Os06g0698600	34.261	15.3063	-1.03577	8.61956e-16	2.96554e-14	Exo70 exocyst complex subunit family protein.	down
Os05g0411200	6.3845	2.694	-1.03578	0.000986975	0.00505694	Similar to electron carrier/ oxidoreductase.	down
Os01g0915300	8.9875	3.91233	-1.03586	8.53327e-06	7.41021e-05	Non-protein coding transcript.	down
Os03g0242200	11.418	4.971	-1.03627	1.12664e-05	9.53999e-05	Ras GTPase family protein.	down
Os02g0670500	43.21	18.8893	-1.0405	8.25433e-07	8.83544e-06	Rapid ALkalinization Factor family protein.	down
Os01g0806200	23.55	10.1283	-1.0405	3.4657e-05	0.000261873	Cyclin-like F-box domain containing protein.	down
Os06g0145800	5.251	2.13133	-1.04162	0.00432536	0.0177308	Similar to Whirly family nucleic acid binding protein.	down
Os01g0533000	22.9875	10.1637	-1.04259	6.61833e-11	1.28929e-09	Similar to predicted protein.	down
Os04g0459500	451.038	201.607	-1.04259	2.66687e-27	2.47603e-25	Similar to H0219H12.1 protein.	down
Os06g0697600	65.346	28.919	-1.04267	6.36255e-11	1.24131e-09	ATPase, AAA-type, core domain containing protein.	down
Os02g0151300	5.873	2.492	-1.04283	0.000329604	0.00194057	Similar to Cellulase (Fragment).	down
Os06g0686600	79.811	34.1517	-1.04288	5.47848e-05	0.00039569	Protein of unknown function DUF3511 domain containing protein.	down
Os03g0862100	43.663	19.3287	-1.04394	1.2103e-11	2.57208e-10	Conserved hypothetical protein.	down
Os08g0554100	2.3865	0.939333	-1.04425	0.00852579	0.0312286	Similar to MYST1 protein (Fragment).	down
Os11g0568300	2.153	0.827667	-1.04444	0.013982	0.0468671	Cell division cycle-associated protein domain containing protein.	down
Os01g0851700	223.863	99.1983	-1.04446	2.87238e-11	5.87995e-10	Similar to Cytosolic starch phosphorylase (Fragment).	down
Os02g0164000	8.32	3.567	-1.04501	7.22117e-05	0.000506469	Peptidase C48, SUMO/Sentrin/Ubl1 domain containing protein.	down
Os07g0679000	12.2045	5.318	-1.04539	1.04128e-06	1.09182e-05	Similar to Potassium transporter 2 (AtPOT2) (AtKUP2) (AtKT2).	down
Os09g0492700	14.5305	6.367	-1.04614	2.78505e-08	3.86605e-07	3-hydroxy-3-methylglutaryl-CoA reductase	down
Os06g0534800	8.085	3.40467	-1.0464	0.000564101	0.0031172	Zinc finger, RING-type domain containing protein.	down
Os04g0395100	11.41	4.82233	-1.04655	0.000298024	0.00178019	Protein of unknown function DUF26 domain containing protein.	down
Os07g0662900	105.126	46.6203	-1.04855	3.55417e-16	1.26606e-14	Similar to 4-alpha-glucanotransferase (EC 2.4.1.25).	down
Os02g0628900	2.3285	0.919	-1.04891	0.00755147	0.0282649	Conserved hypothetical protein.	down
Os09g0382300	12.8515	5.401	-1.04931	0.000562256	0.00310897	Cyclin-D2-1.	down
Os09g0434500	1524.8	670.078	-1.05191	1.3342e-13	3.6e-12	Similar to Ethylene response factor 2.	down
Os02g0699700	2.045	0.784333	-1.05197	0.0117347	0.0406721	Similar to DNA topoisomerase II.	down
Os12g0512700	10.6485	4.64367	-1.05199	4.72816e-08	6.32241e-07	ABC transporter-like domain containing protein.	down
Os01g0173900	27.5595	12.168	-1.05221	4.31994e-15	1.37263e-13	Similar to MRP-like ABC transporter.	down
Os04g0497200	2.4035	0.953	-1.05252	0.00693038	0.0263164	Putative membrane-bound endo-1, 4-beta-glucanase, Synthesis of root cellulose, Modulation of root cell division and elongation	down
Os07g0519300	7.892	3.34867	-1.05275	0.00012682	0.000834902	Similar to taxane 10-beta-hydroxylase.	down
Os04g0670200	155.581	68.5313	-1.0535	2.25952e-12	5.28204e-11	Similar to Oryzain beta chain precursor (EC 3.4.22.-).	down
Os03g0722400	2.5675	1.06467	-1.05377	0.000948271	0.00488733	Chromatin remodeling factor, Genome-wide DNA methylation, Regulation of grain size, Regulation of BR signaling and homeostasis	down
Os02g0557200	24.6295	10.862	-1.054	3.46332e-16	1.23538e-14	Similar to Auxin response factor 1.	down
Os08g0155400	3.0065	1.20567	-1.05521	0.00379031	0.0158806	Similar to Nitrate/chlorate transporter.	down
Os05g0272800	21.152	9.04767	-1.05595	1.35396e-05	0.000112788	Similar to F20D23.27 protein.	down
Os06g0653000	4.8165	1.99667	-1.05613	0.000713528	0.00381568	Glossy1(GL1) homolog, Cuticular wax biosynthesis, Drought tolerance	down
Os07g0686400	9.3185	4.004	-1.05615	5.83876e-06	5.24101e-05	Conserved hypothetical protein.	down
Os01g0928400	2.862	1.11267	-1.05679	0.0083765	0.0307636	Conserved hypothetical protein.	down
Os05g0273800	13.142	5.564	-1.05713	6.89722e-05	0.000486878	Similar to Soluble epoxide hydrolase.	down
Os04g0556900	4.3775	1.64433	-1.05741	0.0141148	0.0471729	Similar to OSIGBa0137D06.4 protein.	down
Os01g0751600	9.226	3.89733	-1.05839	8.45068e-05	0.000582405	Class III lipase, Regulation of tillering, plant height, and spikelet fertility	down
Os08g0520900	16.362	6.97967	-1.05913	1.96087e-05	0.000157339	Starch-debranching enzyme, Isoamylase 1, Amylopectin biosynthesis, Starch biosynthesis	down
Os02g0830801	11.439	4.838	-1.06007	8.42908e-05	0.00058145	Similar to binding.	down
Os02g0781000	12.871	5.344	-1.0607	0.000469886	0.00265427	Pectin lyase fold/virulence factor domain containing protein.	down
Os07g0155100	86.0155	37.7893	-1.06093	2.41964e-18	1.06832e-16	FAD dependent oxidoreductase family protein.	down
Os04g0440300	2.851	1.10167	-1.06207	0.00940161	0.0338076	Cyclin-like F-box domain containing protein.	down
Os04g0690800	128.455	56.3597	-1.06291	2.57117e-18	1.12573e-16	22-kDa Photosystem II protein, Photoprotection	down
Os01g0185500	9.0975	3.82	-1.0638	0.000162457	0.00103819	Protein of unknown function DUF1637 domain containing protein.	down
Os05g0178600	63.518	27.1473	-1.06464	1.50796e-06	1.53564e-05	Similar to Auxin-responsive protein (Aux/IAA) (Fragment).	down
Os12g0578400	21.8785	9.364	-1.06467	1.35905e-06	1.3954e-05	Glycoside hydrolase family 79, N-terminal protein.	down
Os12g0122000	5.296	2.21767	-1.06481	0.00018532	0.00116832	Transcription factor, Asymmetric division of the cortex/endodermis progenitor cell in the root, Formation of root endodermis and leaf stomata	down
Os01g0151500	20.319	8.78467	-1.06584	5.60611e-09	8.57355e-08	Similar to GGT4 (GAMMA-GLUTAMYL TRANSPEPTIDASE 4); gamma-glutamyltransferase/ glutathione gamma-glutamylcysteinyltransferase.	down
Os12g0529800	2.8475	1.06167	-1.06654	0.0135216	0.0456039	Hypothetical protein.	down
Os05g0594500	19.884	8.656	-1.06759	1.84625e-12	4.35875e-11	Invasin/intimin cell-adhesion domain containing protein.	down
Os02g0710102	93.908	39.5373	-1.06768	8.51048e-05	0.000586218	Hypothetical conserved gene.	down
Os10g0479700	87.6255	37.982	-1.06873	1.50707e-10	2.81643e-09	Protein of unknown function DUF250 domain containing protein.	down
Os01g0136100	11.7425	4.74067	-1.06874	0.00162393	0.00772768	16.9 kDa class I small heat shock protein	down
Os07g0695400	7.472	3.19967	-1.06941	4.65873e-07	5.19927e-06	KIP1-like domain containing protein.	down
Os10g0563300	3.6115	1.35967	-1.07038	0.0111342	0.038952	WD40 repeat-like domain containing protein.	down
Os06g0335900	12.579	4.81533	-1.07042	0.00902804	0.0326616	Concanavalin A-like lectin/glucanase domain containing protein.	down
Os06g0282000	4.3295	1.701	-1.07151	0.0041995	0.0173097	UDP-glucuronosyl/UDP-glucosyltransferase family protein.	down
Os05g0349200	37.884	16.4187	-1.07258	9.08686e-12	1.96297e-10	Similar to AMP deaminase 1 (EC 3.5.4.6) (Myoadenylate deaminase) (AMP deaminase isoform M).	down
Os05g0574400	129.799	55.846	-1.0726	6.22155e-08	8.10814e-07	Similar to Malate dehydrogenase.	down
Os01g0152600	3.5325	1.45067	-1.07286	0.00042205	0.00241281	Protein kinase, catalytic domain domain containing protein.	down
Os03g0605300	75.5955	32.9097	-1.0731	2.28308e-18	1.00972e-16	Similar to Subtilisin-like protease (Fragment).	down
Os07g0639900	6.406	2.52967	-1.0741	0.00320181	0.0137089	Thymidylate kinase-like protein.	down
Os05g0125200	14.505	6.232	-1.07426	1.42975e-08	2.07036e-07	Concanavalin A-like lectin/glucanase, subgroup domain containing protein.	down
Os09g0364800	11.066	4.13567	-1.07446	0.0118584	0.0410411	Heavy metal transport/detoxification protein domain containing protein.	down
Os10g0474800	26.0305	11.1473	-1.07455	1.32132e-07	1.62417e-06	Similar to predicted protein.	down
Os06g0625900	28.6275	12.3253	-1.0751	1.24916e-09	2.07128e-08	Potassium transporter, Salt stress response, Alkali tolerance	down
Os08g0561800	9.3535	3.83733	-1.07592	0.000491157	0.00276014	Similar to Mov34/MPN/PAD-1 family protein.	down
Os08g0508000	21.2275	8.85767	-1.07603	0.000106737	0.00071546	Cytochrome P450 76C6, Regulation of isoproturon (IPU) detoxification	down
Os06g0675700	45.715	19.8323	-1.07947	2.72279e-18	1.19012e-16	&alpha;-glucosidase, Alpha-glucosidase in rice seeds, Two isoforms (ONG2-I and ONG2-II) are produced by post-translational proteolysis	down
Os04g0494100	82.839	35.657	-1.08121	6.6273e-12	1.45323e-10	Class IV chitinase a, Pathogenesis-related (PR)-3 chitinase 5	down
Os12g0155250	3.9185	1.57367	-1.08135	0.00112483	0.00564863	Hypothetical protein.	down
Os03g0758500	8.945	3.47933	-1.08156	0.00425027	0.017486	Cupredoxin domain containing protein.	down
Os03g0168000	14.7035	6.03333	-1.08214	0.000208362	0.00129642	Major facilitator superfamily, general substrate transporter domain containing protein.	down
Os09g0547900	1.7775	0.671	-1.08241	0.00792888	0.0294209	Hypothetical conserved gene.	down
Os09g0272300	10.1315	4.23767	-1.08263	1.98435e-05	0.000159125	Similar to 3-glucanase.	down
Os01g0223700	12.6635	5.37267	-1.0827	2.42345e-07	2.84405e-06	S-Domain receptor like kinase-68, Partial S-domain containing protein, Response to drought in tolerant rice genotypes	down
Os06g0704600	171.744	74.505	-1.08283	3.18009e-23	2.10788e-21	Similar to Delta-aminolevulinic acid dehydratase (Fragment).	down
Os05g0566800	16.5355	6.85833	-1.08283	5.35368e-05	0.000387746	Cold acclimation protein COR413-TM1	down
Os01g0362100	5.9125	2.45833	-1.08425	4.70838e-05	0.000345792	Esterase/lipase/thioesterase domain containing protein.	down
Os01g0969700	6.0875	2.202	-1.08544	0.0145052	0.0482806	Protein kinase-like domain containing protein.	down
Os02g0650900	9.371	3.89667	-1.086	3.03316e-05	0.000232818	Similar to Glutamate dehydrogenase 2 (EC 1.4.1.3) (GDH 2).	down
Os06g0570100	29.2345	12.4833	-1.08629	1.11104e-09	1.85993e-08	Ent-kaurene oxidase, Cytochrome P450 701A subfamily member, Gibberellin biosynthesis	down
Os02g0832100	11.3135	4.608	-1.08699	0.000373345	0.00216307	Similar to hexose transporter.	down
Os04g0483500	8.907	3.46267	-1.08734	0.0035853	0.015133	Beta-ketoacyl-CoA reductase, Cuticular wax biosynthesis, Fatty acid elongation	down
Os02g0186900	49.415	21.0197	-1.08747	2.90538e-09	4.61302e-08	Cytochrome P450 family protein.	down
Os04g0281900	331.183	138.813	-1.08765	1.15536e-06	1.20038e-05	Uncharacterised protein family UPF0497, trans-membrane plant subgroup domain containing protein.	down
Os05g0373000	22.1555	9.43633	-1.0886	1.1394e-09	1.90253e-08	PapD-like domain containing protein.	down
Os01g0534900	65.576	28.098	-1.08897	5.37952e-14	1.51448e-12	Hyperosmolality-gated calcium-permeable channel 1.1, Mediation of hyperosmolality and salt stress sensing, Hyperosmolality- and salt stress-induced stomatal closure	down
Os02g0202300	15.4405	6.27733	-1.08908	0.000385647	0.00222401	Protein of unknown function DUF3414 domain containing protein.	down
Os01g0719000	3.0455	1.12333	-1.0897	0.0111931	0.0391011	Protein of unknown function DUF581 family protein.	down
Os06g0560300	6.9215	2.72067	-1.08983	0.00229184	0.0103314	Similar to NAC-type transcription factor.	down
Os07g0101200	6.177	2.585	-1.09082	3.37281e-06	3.19258e-05	Pentatricopeptide repeat domain containing protein.	down
Os04g0538400	3.4425	1.26267	-1.0916	0.011858	0.0410411	Similar to Nodulin 21 (N-21).	down
Os01g0777900	47.8595	19.443	-1.09169	0.000376758	0.00217899	Non-protein coding transcript.	down
Os05g0149500	7.3045	2.89167	-1.09174	0.00153171	0.00735975	Similar to lipopolysaccharide-modifying protein.	down
Os02g0222500	7.286	3.06367	-1.09176	8.95933e-07	9.52446e-06	Hypothetical protein.	down
Os02g0706600	4.7205	1.9	-1.09235	0.000748412	0.00396659	Similar to zinc finger homeodomain protein 1.	down
Os08g0527300	1.2615	0.484	-1.09235	0.00437361	0.017909	Peptidase C19, ubiquitin carboxyl-terminal hydrolase 2 domain containing protein.	down
Os03g0710700	5.7955	2.301	-1.0927	0.00156214	0.00747575	Similar to predicted protein.	down
Os10g0406900	7.8465	3.18433	-1.09292	0.000312482	0.00185309	Hypothetical conserved gene.	down
Os09g0555600	4.2975	1.682	-1.09415	0.00254641	0.0113115	MORN motif repeat containing protein.	down
Os07g0626800	7.7495	3.16467	-1.09555	0.000127873	0.000840143	Amine oxidase domain containing protein.	down
Os01g0840100	85.201	36.4783	-1.09584	8.10861e-16	2.80449e-14	Heat shock protein 70, Hsp70 family protein	down
Os09g0428000	24.56	10.4397	-1.09648	1.88118e-11	3.92454e-10	Glycosyl transferase, family 2 domain containing protein.	down
Os02g0101750	54.504	22.4907	-1.0982	4.79991e-05	0.000351626	Hypothetical gene.	down
Os07g0165100	2.74	1.08333	-1.09871	0.00120915	0.00601518	Similar to predicted protein.	down
Os11g0704600	23.238	9.744	-1.10011	1.90436e-07	2.27049e-06	Similar to Beta-1, 3 glucanase precursor (EC 3.2.1.39).	down
Os08g0115800	2.4755	0.894667	-1.10144	0.0114746	0.0399241	OsSWN2 (NAC transcription factor) splicing variant (very low transcriptional activation ability)	down
Os09g0526300	41.83	17.1797	-1.10174	3.41625e-05	0.000258884	Similar to Homeobox protein GLABRA2 (Homeobox-leucine zipper protein ATHB-10) (HD-ZIP protein ATHB-10).	down
Os06g0251200	11.2665	4.65367	-1.10284	6.18243e-06	5.51323e-05	Kelch related domain containing protein.	down
Os10g0116900	40.261	17.0157	-1.10296	3.20073e-10	5.72024e-09	Conserved hypothetical protein.	down
Os01g0949800	6.102	2.192	-1.10414	0.0120136	0.0414741	Similar to Glutathione S-transferase GST 28 (EC 2.5.1.18) (Fragment).	down
Os12g0630500	37.359	15.0643	-1.10475	0.000267116	0.00161665	Similar to Thaumatin-like protein.	down
Os02g0753800	125.361	52.0457	-1.10477	3.94094e-06	3.67325e-05	Calcium-binding protein, Annexin, Heat and drought stress tolerance	down
Os05g0101600	7.7485	3.16067	-1.10504	6.93935e-05	0.000489193	Cytochrome P450 family protein.	down
Os08g0241900	2.668	1.02	-1.10541	0.0037607	0.0157641	Hypothetical protein.	down
Os07g0448800	299.832	127.76	-1.10621	1.19048e-18	5.44917e-17	Aquaporin, Plasma membrane intrinsic protein, Regulation of water transport and plant growth	down
Os07g0211101	17.301	6.77133	-1.10644	0.00136208	0.00667203	Hypothetical conserved gene.	down
Os10g0544200	6.6285	2.56367	-1.1069	0.00211674	0.00967365	Basic helix-loop-helix dimerisation region bHLH domain containing protein.	down
Os01g0926400	3.2065	1.13867	-1.10746	0.0120321	0.0415271	Similar to Pectin-glucuronyltransferase.	down
Os02g0813000	32.989	13.7953	-1.10818	2.85342e-08	3.95282e-07	F-box domain, cyclin-like domain containing protein.	down
Os11g0668650	6.907	2.754	-1.10895	0.000383777	0.0022142	Calmodulin binding protein-like family protein.	down
Os02g0157200	1.7135	0.616333	-1.10903	0.0106381	0.0374868	Leucine-rich repeat domain containing protein.	down
Os11g0127800	80.2615	34.0287	-1.10903	3.13657e-16	1.13271e-14	Similar to FHA domain containing protein, expressed.	down
Os11g0135400	18.358	7.639	-1.11029	1.42521e-07	1.74206e-06	60S acidic ribosomal protein P0.	down
Os11g0121400	13.756	5.71067	-1.11059	3.15241e-07	3.63116e-06	Similar to Protein kinase APK1A, chloroplast precursor (EC 2.7.1.-).	down
Os01g0547133	3.189	1.165	-1.11078	0.00763702	0.0285239	Similar to carboxyl-terminal proteinase.	down
Os12g0105975	5.5115	2.09133	-1.11212	0.0032771	0.0139764	Similar to Ubiquitin-activating enzyme E1.	down
Os05g0523300	9.9105	4.00833	-1.11278	8.43237e-05	0.00058145	Auxin/indoleacetic acid (Aux/IAA) transcription factor, Regulation of salt and drought tolerance	down
Os06g0554800	149.983	63.643	-1.11382	1.04386e-23	7.30756e-22	Similar to ABC transporter (PDR5-like) isolog (PDR1 ABC transporter).	down
Os01g0770100	18.882	7.70833	-1.11402	1.45014e-05	0.000120188	O-acyltransferase, WSD1, N-terminal domain containing protein.	down
Os12g0270300	19.3055	8.04567	-1.11408	1.12799e-08	1.64989e-07	NB-ARC domain containing protein.	down
Os09g0429200	1.1675	0.413333	-1.11517	0.0115903	0.0402571	Glutamate receptor like protein, Mediation of ion uptake, Glu-triggered Ca<sup>2+</sup> influx in roots	down
Os04g0621500	2.0755	0.818333	-1.11562	0.000583469	0.0032069	Disease resistance protein domain containing protein.	down
Os07g0564750	20.688	7.73067	-1.11587	0.00506269	0.0202988	Conserved hypothetical protein.	down
Os02g0281000	25.647	10.7713	-1.11659	1.49935e-12	3.58503e-11	cGMP-dependent protein kinase, Mediation of gibberellin signaling, Salt stress response	down
Os04g0380200	4.085	1.473	-1.11723	0.00892158	0.032387	Conserved hypothetical protein.	down
Os09g0514300	7.2425	2.83433	-1.11734	0.000832815	0.00435834	Similar to predicted protein.	down
Os06g0134400	3.5985	1.352	-1.11939	0.0035623	0.0150481	Protein of unknown function DUF3615 domain containing protein.	down
Os03g0273800	440.781	173.183	-1.11992	0.000389505	0.00224428	HAD-superfamily hydrolase, subfamily IA, variant 3 domain containing protein.	down
Os11g0149400	7.2595	2.72933	-1.12008	0.00369584	0.0155345	Similar to Phytosulfokines 2 precursor.	down
Os04g0393900	7.0815	2.81433	-1.12059	0.000228754	0.00140857	Similar to H0718E12.2 protein.	down
Os10g0576600	103.005	42.6237	-1.12208	9.45524e-08	1.19824e-06	Tetratricopeptide-like helical domain containing protein.	down
Os10g0140200	115.339	48.6173	-1.12283	1.09254e-21	6.38504e-20	Glycoside hydrolase, family 38 domain containing protein.	down
Os04g0350300	2.804	1.08267	-1.12311	0.00110446	0.00557167	Similar to SKIP interacting protein 18 (Fragment).	down
Os03g0332100	18.2225	7.56767	-1.12327	1.34736e-09	2.22425e-08	Gibberellin 13-oxidase, Cytochrome P450 714B2, Negative regulation of plant growth, GA homeostasis	down
Os12g0565300	4.5185	1.79833	-1.12406	0.000143814	0.000931786	Similar to Calmodulin-binding protein MPCBP.	down
Os05g0218400	15.395	6.31033	-1.12588	2.53357e-07	2.96134e-06	Receptor-like protein kinase, Response to moderate low temperature	down
Os02g0168800	50.062	20.9127	-1.1264	1.1405e-14	3.44413e-13	Similar to Porphobilinogen deaminase (Fragment).	down
Os06g0531000	2.0865	0.715333	-1.1268	0.0140436	0.046995	Similar to predicted protein.	down
Os03g0117300	7.187	2.807	-1.12686	0.00061247	0.00334216	Beta-glucanase family protein.	down
Os09g0304500	3.0275	1.09433	-1.1278	0.00695233	0.0263844	Protein of unknown function DUF247, plant family protein.	down
Os02g0141100	37.879	15.8843	-1.12933	1.65912e-23	1.13418e-21	Similar to Auxin response factor 5.	down
Os02g0102300	4.3405	1.50367	-1.12952	0.0114272	0.0397921	Arsenate reductase, Sulfurtransferase/rhodanese-like protein, Regulation of arsenic accumulation	down
Os02g0757700	21.2435	8.60967	-1.12968	5.37863e-06	4.86025e-05	Cyclin-like F-box domain containing protein.	down
Os11g0210000	4.9275	1.781	-1.12975	0.00637536	0.0245326	Conserved hypothetical protein.	down
Os05g0502200	3.1615	1.179	-1.12986	0.00335732	0.014272	Phospholipid/glycerol acyltransferase domain containing protein.	down
Os05g0373400	17.903	7.241	-1.13157	4.71507e-06	4.31191e-05	Ribonucleoprotein, BRUNO-like domain containing protein.	down
Os09g0560700	7.6125	2.93567	-1.13237	0.000696868	0.00373651	Molybdenum cofactor sulfurase, C-terminal domain containing protein.	down
Os04g0103900	6.415	2.42267	-1.13351	0.00184047	0.00857011	Similar to Chalcone synthase.	down
Os07g0502900	5.0975	1.92867	-1.13362	0.00178288	0.0083417	UDP-glucuronosyl/UDP-glucosyltransferase family protein.	down
Os11g0116550	10.553	4.32833	-1.13364	3.55584e-08	4.85143e-07	Similar to predicted protein.	down
Os01g0723600	21.8795	8.90133	-1.1343	3.73812e-07	4.24605e-06	Ribose-phosphate pyrophosphokinase 3 (EC 2.7.6.1) (Phosphoribosyl pyrophosphate synthetase 3).	down
Os07g0510100	35.0215	14.404	-1.13432	4.06722e-09	6.32727e-08	Similar to Methionine aminopeptidase-like protein.	down
Os01g0935000	1.5875	0.536333	-1.13434	0.0142295	0.0475201	Zinc finger, C2H2-type domain containing protein.	down
Os03g0704400	1.168	0.390667	-1.13441	0.0146065	0.0485744	Serine/threonine protein kinase domain containing protein.	down
Os07g0122000	8.706	3.51167	-1.13508	6.841e-06	6.04696e-05	Protein of unknown function DUF1719, Oryza sativa family protein.	down
Os01g0351800	14.535	5.908	-1.13553	3.57015e-07	4.07293e-06	2OG-Fe(II) oxygenase domain containing protein.	down
Os03g0196600	17.6855	7.16533	-1.13567	7.94916e-07	8.52971e-06	Serine acetyltransferase	down
Os05g0172300	2.7955	1.06467	-1.13672	0.00142211	0.00691178	Domain of unknown function DUF632 domain containing protein.	down
Os02g0744682	11.389	4.214	-1.13678	0.00322402	0.0137905	Hypothetical protein.	down
Os03g0841600	10.5235	4.16067	-1.13726	9.73438e-05	0.000658908	UDP-glucuronosyl/UDP-glucosyltransferase family protein.	down
Os07g0617901	20.4535	8.11167	-1.13751	4.53931e-05	0.000334595	Non-protein coding transcript.	down
Os02g0704000	29.143	11.961	-1.13761	1.12877e-09	1.88719e-08	Carotenoid-cleavage dioxygenase, Positive regulation of heat stress tolerance at the heading and flowering stage	down
Os07g0524000	15.078	5.323	-1.1377	0.00766247	0.0286026	Conserved hypothetical protein.	down
Os11g0297800	2.4755	0.943667	-1.13793	0.00119414	0.00594729	Similar to Beta-D-xylosidase.	down
Os08g0546400	3.9395	1.51867	-1.14002	0.000537672	0.00299072	UBX domain containing protein.	down
Os07g0176300	7.812	3.13	-1.14017	7.48276e-06	6.57428e-05	Conserved hypothetical protein.	down
Os07g0102100	27.094	11.2163	-1.14127	1.73476e-15	5.78593e-14	Similar to Potassium transporter 22.	down
Os07g0606900	4.438	1.53567	-1.14166	0.00957847	0.0343492	Hypothetical conserved gene.	down
Os02g0617800	105.234	41.5513	-1.1438	2.83497e-05	0.000219407	Hypothetical gene.	down
Os06g0705100	61.613	25.3877	-1.14511	1.3941e-14	4.14777e-13	Similar to Thylakoid lumenal 13.3 kDa protein (P16.5) (Fragment).	down
Os02g0170100	6.396	2.333	-1.1452	0.00396389	0.0164918	Glycine cleavage H-protein family protein.	down
Os04g0423200	3.8775	1.34067	-1.14556	0.00922512	0.0332735	Conserved hypothetical protein.	down
Os03g0452300	70.0825	28.804	-1.14623	1.34387e-12	3.228e-11	Ribosomal protein S5, bacterial-type domain containing protein.	down
Os04g0431700	7.415	2.94567	-1.14741	1.68571e-05	0.000137493	Exocyst-localized protein, Resistance to planthoppers, (Nipponbare: BPH-susceptible)	down
Os11g0287100	14.8495	5.73233	-1.1477	0.00026933	0.00162855	Similar to disulfide oxidoreductase/ monooxygenase/ oxidoreductase.	down
Os02g0569000	37.2925	15.3573	-1.14826	1.67599e-15	5.60418e-14	Cytochrome P450 family protein.	down
Os01g0503400	80.6845	33.2653	-1.14865	1.04732e-17	4.33188e-16	Similar to (Rice Genome Annotation Project) metal transporter Nramp6.	down
Os05g0593550	10.0275	3.82	-1.15002	0.000715582	0.00382354	Hypothetical conserved gene.	down
Os05g0466000	3.896	1.424	-1.15007	0.00289563	0.0125963	Non-protein coding transcript.	down
Os11g0602300	13.0555	5.166	-1.15024	1.79875e-05	0.000145534	Similar to HVA22-like protein a (AtHVA22a).	down
Os10g0527400	5.1355	1.88667	-1.15027	0.00267688	0.011795	Similar to Tau class GST protein 3.	down
Os06g0141200	48.071	19.5937	-1.15068	6.11698e-11	1.19787e-09	Putative zinc finger protein, Negative regulation of salt stress response	down
Os02g0738600	9.02	3.55767	-1.15094	2.0411e-05	0.000163326	Similar to CEL5=CELLULASE 5 (Fragment).	down
Os03g0805100	17.063	6.81833	-1.15232	1.57668e-06	1.60127e-05	Similar to Squalene synthase (EC 2.5.1.21).	down
Os02g0726300	68.403	27.8807	-1.15519	5.66281e-12	1.25435e-10	Similar to AOBP (Ascorbate oxidase promoter-binding protein).	down
Os03g0418700	4.622	1.708	-1.15577	0.00209434	0.00958804	SLG7-like protein, Regulation of grain shape	down
Os02g0810900	15.6785	6.28167	-1.15604	1.92963e-07	2.29643e-06	Similar to NAC-domain containing protein 21/22 (ANAC021) (ANAC022). Splice isoform 2.	down
Os06g0667200	6.0565	2.264	-1.15619	0.00101302	0.00517606	MADS-box transcription factor, Vegetative development	down
Os05g0482700	64.8545	26.327	-1.15636	9.92873e-10	1.67066e-08	Similar to 2, 3-bisphosphoglycerate-independent phosphoglycerate mutase (EC 5.4.2.1) (Phosphoglyceromutase) (BPG-independent PGAM) (PGAM-I).	down
Os11g0150700	2.1065	0.699667	-1.15671	0.0120778	0.0416793	Serine/threonine protein kinase domain containing protein.	down
Os12g0151500	25.5735	10.3553	-1.15673	1.69251e-09	2.76095e-08	Similar to Alpha-2, 8-sialyltransferase 8B (EC 2.4.99.-) (ST8Sia II) (Sialyltransferase X) (STX).	down
Os09g0423902	1.013	0.331667	-1.15688	0.0137426	0.0462065	Hypothetical protein.	down
Os02g0770700	3.556	1.37667	-1.15698	9.82805e-05	0.000664733	Peptidase C50, separase domain containing protein.	down
Os01g0623200	4.418	1.69467	-1.15818	0.000219375	0.00135688	Similar to C4-dicarboxylate transporter/malic acid transport protein.	down
Os08g0550500	4.4525	1.69433	-1.16035	0.000358481	0.00208699	Similar to Glutathione s-transferase (Fragment).	down
Os03g0198200	6.9035	2.462	-1.16065	0.00415923	0.0171816	Hypothetical protein.	down
Os07g0127700	12.3705	4.07867	-1.16207	0.0115055	0.0400157	Similar to Pathogenesis-related protein class 1.	down
Os11g0457700	2.9285	1.111	-1.16264	0.000414698	0.00237585	Hypothetical conserved gene.	down
Os03g0144800	11.794	4.75867	-1.16269	3.29185e-10	5.87106e-09	Similar to Xyloglucan galactosyltransferase KATAMARI 1 (EC 2.4.1.-) (MURUS3 protein).	down
Os08g0261000	4.0495	1.535	-1.16285	0.000363066	0.00211005	NB-ARC domain containing protein.	down
Os06g0610800	24.0195	9.62967	-1.16404	7.64482e-09	1.14835e-07	Peptidase A1 domain containing protein.	down
Os03g0811100	69.7045	28.3277	-1.16561	1.29886e-15	4.40502e-14	Magnesium-chelatase subunit ChlD, Chlorophyll synthesis, Chloroplast development	down
Os01g0182832	9.59	3.58267	-1.16605	0.000860953	0.00448932	Hypothetical conserved gene.	down
Os05g0165900	11.5855	4.59833	-1.16616	5.08904e-07	5.6315e-06	S-Domain receptor like kinase-34, Response to Xanthomonas oryzae pv. oryzae.	down
Os02g0106900	18.162	7.183	-1.16618	1.32591e-06	1.36404e-05	Protein kinase, core domain containing protein.	down
Os03g0330000	7.4715	2.946	-1.16728	1.58302e-06	1.60335e-05	Glycosyl transferase, family 8 protein.	down
Os02g0530600	6.1205	2.111	-1.1685	0.00601332	0.023405	Poly(ADP-ribose) polymerase, Double-strand break (DSB) repair, Likely to be involved in the Ku-independent alternative non-homologous end-joining pathway (A-NHEJ pathway)	down
Os02g0164300	30.1475	12.254	-1.1687	3.45042e-18	1.49568e-16	Similar to beta-1, 3-galactosyltransferase sqv-2.	down
Os03g0283400	7.516	2.74133	-1.17049	0.00173609	0.008162	Conserved hypothetical protein.	down
Os01g0936600	36.191	14.1787	-1.17111	3.21345e-06	3.0658e-05	Hypothetical protein.	down
Os05g0296800	1.4125	0.460667	-1.1717	0.0110583	0.038707	Similar to Retrotransposon Karma DNA, complete sequence.	down
Os12g0611300	18.993	7.37367	-1.17217	1.35531e-05	0.000112865	Similar to Patatin-like phospholipase family protein, expressed.	down
Os07g0103000	8.695	3.00867	-1.17457	0.00512766	0.0205216	Similar to GRF zinc finger family protein, expressed.	down
Os06g0102800	10.323	4.072	-1.17479	4.88351e-07	5.42469e-06	SNF2-related domain containing protein.	down
Os05g0163250	29.648	11.3167	-1.17493	0.000167689	0.00106719	Similar to predicted protein.	down
Os01g0358100	28.434	10.2223	-1.17659	0.00190022	0.00881184	Rapid ALkalinization Factor family protein.	down
Os12g0460100	15.0555	5.809	-1.1784	2.21111e-05	0.000175535	Protein of unknown function DUF761, plant domain containing protein.	down
Os12g0123800	5.71	2.11833	-1.1789	0.0006103	0.00333101	No apical meristem (NAM) protein domain containing protein.	down
Os07g0531900	18.217	7.323	-1.17979	8.98432e-15	2.76738e-13	Hypothetical conserved gene.	down
Os11g0308432	10.41	3.98867	-1.1807	4.30195e-05	0.000318985	Hypothetical conserved gene.	down
Os12g0112000	2.708	0.917	-1.18179	0.00648566	0.0248693	Similar to Peroxidase precursor (EC 1.11.1.7) (Fragment).	down
Os11g0116400	9.617	3.64233	-1.18187	0.000122066	0.00080787	Similar to Elongation factor P (EF-P).	down
Os02g0831600	15.314	6.119	-1.1822	1.64599e-12	3.92132e-11	Component of the RNA-induced silencing complex (RISC), osa-miR168a target gene, Regulation of seed vigor	down
Os01g0392600	17.6035	6.66033	-1.18258	0.000108443	0.000725224	Conserved hypothetical protein.	down
Os06g0240001	22.8505	9.11967	-1.18326	9.43058e-12	2.03219e-10	Conserved hypothetical protein.	down
Os01g0264400	8.541	3.066	-1.18388	0.00160611	0.00765958	Conserved hypothetical protein.	down
Os02g0136933	7.951	2.891	-1.18458	0.00105655	0.00536825	Hypothetical conserved gene.	down
Os10g0167200	24.028	9.403	-1.18665	3.06286e-07	3.53736e-06	Similar to Cytochrome P450 family protein.	down
Os01g0600900	7169.43	2857.4	-1.18906	3.24595e-16	1.16899e-14	Chlorophyll a-b binding protein 2, chloroplast precursor (LHCII type I CAB-2) (LHCP).	down
Os06g0214800	49.371	19.663	-1.18932	1.30832e-13	3.54234e-12	Alpha/beta hydrolase fold-3 domain containing protein.	down
Os10g0133500	6.631	2.503	-1.18993	6.82748e-05	0.000482866	Transferase family protein.	down
Os05g0406700	3.3325	1.02133	-1.19069	0.0139145	0.0466823	Conserved hypothetical protein.	down
Os02g0198300	8.172	3.10367	-1.19076	3.01625e-05	0.000231724	ARF GTPase-activating protein GIT2 (G protein-coupled receptor kinase- interactor 2) (GRK-interacting protein 2) (Cool-interacting tyrosine- phosphorylated protein 2) (CAT2) (CAT-2). Splice isoform 2.	down
Os10g0415100	19.8575	7.50467	-1.19173	4.98319e-05	0.000364034	Amino acid transporter, transmembrane domain containing protein.	down
Os03g0603600	35.2415	13.9457	-1.19229	1.4573e-11	3.0696e-10	PLC-like phosphodiesterase, TIM beta/alpha-barrel domain domain containing protein.	down
Os05g0142600	40.285	14.1127	-1.19243	0.0024983	0.011128	Conserved hypothetical protein.	down
Os03g0712700	115.129	46.1243	-1.19269	7.47758e-22	4.38964e-20	Cytosolic phosphoglucomutase	down
Os08g0187800	487.949	196.169	-1.19386	2.88795e-33	3.91773e-31	Glucose 6-phosphate/phosphate translocator, Starch biosynthesis	down
Os11g0517800	14.065	5.43467	-1.19413	1.32482e-06	1.36346e-05	Conserved hypothetical protein.	down
Os06g0137166	17.2835	6.67	-1.19467	1.24642e-06	1.28733e-05	Hypothetical gene.	down
Os01g0625300	3.356	1.17667	-1.19497	0.00220698	0.0100161	Similar to Heat shock transcription factor 31 (Fragment).	down
Os08g0157400	27.3015	10.7653	-1.1951	1.95462e-10	3.59633e-09	Zinc finger, RING/FYVE/PHD-type domain containing protein.	down
Os08g0209000	3.3105	0.994	-1.19525	0.0144765	0.0482036	Conserved hypothetical protein.	down
Os10g0518000	64.851	24.2313	-1.19529	0.000123488	0.000815012	Non-protein coding transcript.	down
Os09g0255400	20.8085	7.974	-1.19582	4.52142e-06	4.15805e-05	Similar to Indole-3-glycerol phosphate synthase, chloroplast precursor (EC 4.1.1.48) (IGPS).	down
Os03g0438200	7.289	2.49433	-1.19588	0.00418315	0.0172648	Conserved hypothetical protein.	down
Os04g0441800	3.628	1.33067	-1.19677	0.000455974	0.00258405	TGF-beta receptor, type I/II extracellular region family protein.	down
Os08g0491200	7.7325	2.99533	-1.19704	4.76737e-07	5.3092e-06	Serine/threonine protein kinase domain containing protein.	down
Os11g0210300	154.487	61.238	-1.19755	3.17678e-15	1.02306e-13	Alcohol dehydrogenase 1.	down
Os01g0825000	2.8835	0.863667	-1.19756	0.0143579	0.0478937	Lateral organ boundary domain (LBD)-containing protein, LBD transcription factor, Regulation of constitutive aerenchyma and lateral root formation	down
Os11g0569600	2.6415	0.982667	-1.19838	0.00015254	0.000982146	Similar to Receptor kinase-like protein.	down
Os02g0568200	2.4115	0.862333	-1.19858	0.00112163	0.00563917	Ortholog of Arabidopsis NPH3, NPH3-like protein, Signal transduction component in coleoptile phototropism and lateral translocation of auxin	down
Os04g0493100	23.124	9.004	-1.19896	2.65314e-08	3.69492e-07	Basic helix-loop-helix transcription factor, Defense response	down
Os08g0116700	2.977	1.053	-1.19937	0.00176154	0.00825794	Conserved hypothetical protein.	down
Os10g0490800	26.4195	10.1123	-1.20029	4.89262e-06	4.45871e-05	Similar to Secretory protein.	down
Os02g0686800	57.9965	21.9727	-1.2003	3.36023e-05	0.000255138	FCS-like zinc finger (FLZ) protein 6, Submergence response	down
Os10g0370700	2.975	1.01367	-1.2009	0.00393644	0.0164062	Similar to Nitrate transporter (Fragment).	down
Os06g0158900	6.65	2.605	-1.20247	3.63683e-10	6.46871e-09	ATP-Binding Cassette (ABC) transporter, Multidrug resistance-associated protein	down
Os01g0584032	6.161	1.976	-1.20277	0.00841398	0.0308773	Similar to skin secretory protein xP2.	down
Os06g0164600	2.1935	0.736	-1.20377	0.00486723	0.0196536	Hypothetical gene.	down
Os04g0501200	5.528	1.95467	-1.20465	0.00130548	0.00643206	Similar to H0311C03.4 protein.	down
Os07g0249200	16.159	6.19467	-1.205	8.44125e-07	9.00974e-06	Similar to Vesicle-associated membrane protein 724 (AtVAMP724) (SYBL1-like protein).	down
Os07g0564200	23.525	8.315	-1.205	0.00130693	0.00643559	Conserved hypothetical protein.	down
Os04g0668800	4.8355	1.564	-1.20539	0.00709725	0.0268682	Putative thiol-disulphide oxidoreductase DCC family protein.	down
Os03g0367150	21.392	7.531	-1.20582	0.00142004	0.00690427	Hypothetical protein.	down
Os11g0212900	3.3965	1.229	-1.20632	0.000567946	0.00313382	Serine/threonine protein kinase-related domain containing protein.	down
Os01g0110700	3.695	1.36833	-1.20831	0.000119468	0.000791877	Bacterial-type phosphoenolpyruvate carboxylase	down
Os11g0185800	8.771	2.96333	-1.2091	0.00394645	0.0164375	Conserved hypothetical protein.	down
Os03g0853600	3.2735	1.12	-1.21115	0.00275648	0.0120666	Conserved hypothetical protein.	down
Os10g0434300	3.475	1.132	-1.21119	0.00630565	0.0243108	Similar to F-box domain containing protein.	down
Os03g0788200	54.2785	21.131	-1.21387	5.1855e-11	1.02698e-09	MD-2-related lipid-recognition domain containing protein.	down
Os03g0149300	8.8035	3.30467	-1.21555	1.04541e-05	8.9127e-05	Protein of unknown function DUF6, transmembrane domain containing protein.	down
Os02g0236000	26.388	10.2	-1.21608	1.22817e-09	2.04165e-08	Similar to Aspartate aminotransferase (EC 2.6.1.1) (Fragment).	down
Os01g0869900	165.299	65.0327	-1.21672	6.04745e-23	3.88074e-21	Serine/threonine protein kinase, Hyperosmotic stress response	down
Os08g0504500	31.0645	11.9307	-1.21762	3.19368e-08	4.38934e-07	Mog1/PsbP/DUF1795, alpha/beta/alpha sandwich domain containing protein.	down
Os09g0309200	7.888	2.94733	-1.21778	2.15501e-05	0.000171706	Calmodulin binding protein-like family protein.	down
Os07g0147600	2.721	0.947333	-1.2185	0.00133565	0.0065573	Protein kinase, core domain containing protein.	down
Os11g0586300	5.286	1.902	-1.21893	0.000356304	0.00207675	Conserved hypothetical protein.	down
Os12g0622500	13.291	5.08767	-1.21995	2.55198e-08	3.56162e-07	Homologue of the archaeal topoisomerase VIA, Mediation of double-strand DNA cleavage, Required for meiosis	down
Os08g0526700	3.478	1.04767	-1.22039	0.0107499	0.0378104	Similar to UBA/UBX 33.3 kDa protein.	down
Os06g0663000	0.3615	0	-1.22042	0.0150048	0.0497096	Protein kinase, catalytic domain domain containing protein.	down
Os03g0822000	0.5035	0	-1.22105	0.014838	0.0492505	Expansin7, Salt stress tolerance	down
Os08g0486300	0.5715	0	-1.22105	0.014838	0.0492505	Similar to P-type R2R3 Myb protein (Fragment).	down
Os03g0339700	1.858	0.551333	-1.22224	0.0118782	0.0410989	Protein of unknown function DUF827, plant family protein.	down
Os02g0530100	92.9945	36.387	-1.2232	2.74828e-19	1.32028e-17	Similar to C4-dicarboxylate transporter/malic acid transport protein.	down
Os03g0295600	4.3015	1.41367	-1.22329	0.0041642	0.0171994	Serine/threonine protein kinase domain containing protein.	down
Os01g0234700	6.9325	2.49267	-1.2234	0.000331658	0.00194947	Harpin-induced 1 domain containing protein.	down
Os08g0512700	3.8845	1.22267	-1.22396	0.00735858	0.0276814	Similar to 3-hydroxy-3-methylglutaryl coenzyme A reductase (EC 1.1.1.34) (Fragment).	down
Os11g0629400	24.068	8.93033	-1.22447	1.87231e-05	0.00015088	Similar to Nitrilase associated protein-like.	down
Os03g0383600	1.6215	0.481	-1.22582	0.0112404	0.0392395	Thiolase-like, subgroup domain containing protein.	down
Os06g0336200	421.655	165.845	-1.22608	6.06357e-42	1.36859e-39	Delta-tonoplast intrinsic protein.	down
Os01g0256800	10.991	4.12367	-1.2262	2.50003e-06	2.44056e-05	Similar to zinc finger helicase family protein.	down
Os01g0894600	85.926	33.3803	-1.22692	2.67763e-15	8.71963e-14	Zinc finger, RING/FYVE/PHD-type domain containing protein.	down
Os01g0844900	1.457	0.455	-1.22712	0.00789156	0.0293115	Homeodomain-like containing protein.	down
Os12g0489800	2.1635	0.771333	-1.22824	0.000400814	0.00230437	Similar to NBS-LRR protein (Fragment).	down
Os03g0266800	107.481	42.0927	-1.22838	4.52299e-30	5.06072e-28	Protein kinase, core domain containing protein.	down
Os07g0537600	8.516	3.17033	-1.22984	6.48761e-06	5.7677e-05	Hypothetical conserved gene.	down
Os05g0447580	14.8555	5.51467	-1.23022	6.81069e-06	6.02221e-05	Hypothetical conserved gene.	down
Os08g0223900	1.231	0.349333	-1.23084	0.0132291	0.0447963	Bicyclic triterpene poaceatapetol synthase, Pollen coat formation	down
Os03g0304800	4.3045	1.21567	-1.23096	0.0137399	0.0462033	Lg106-like family protein.	down
Os07g0194351	7.2715	2.65833	-1.23126	5.12036e-05	0.000373014	Non-protein coding transcript.	down
Os07g0663800	58.849	22.6277	-1.23149	1.6127e-11	3.37519e-10	Similar to Oxidoreductase, short chain dehydrogenase/reductase family protein, expressed.	down
Os11g0229100	4.676	1.68367	-1.23164	0.000196647	0.00123084	Similar to B0616E02-H0507E05.11 protein.	down
Os05g0380700	0.6775	0.204	-1.23183	0.00990312	0.0353199	Conserved hypothetical protein.	down
Os02g0106966	21.3165	7.393	-1.23183	0.00116519	0.00582468	Similar to emb1507 (embryo defective 1507); ATP binding / ATP-dependent helicase/ helicase/ nucleic acid binding / nucleoside-triphosphatase/ nucleotide binding.	down
Os12g0210500	8.769	3.123	-1.23372	0.000316683	0.00187419	Conserved hypothetical protein.	down
Os01g0905800	602.298	235.408	-1.2342	1.47079e-35	2.27859e-33	Aldolase C-1.	down
Os01g0700100	21.4475	8.09467	-1.23458	9.14798e-08	1.16099e-06	MtN3 and saliva related transmembrane protein family protein.	down
Os02g0329800	74.101	28.8963	-1.23466	6.32901e-30	6.99182e-28	Glycosyltransferase, Xylan biosynthesis	down
Os05g0542800	21.711	8.24467	-1.23563	7.36782e-09	1.10928e-07	Pectin lyase fold/virulence factor domain containing protein.	down
Os02g0700600	72.109	27.8873	-1.2365	1.15626e-17	4.7376e-16	Similar to GAMYB-binding protein.	down
Os05g0319100	8.614	3.091	-1.23732	0.000127055	0.000836236	Putative mannan endo-1, 4-beta-mannosidase 5.	down
Os01g0690200	3.3255	0.985667	-1.23745	0.00996986	0.0355289	Hypothetical conserved gene.	down
Os02g0820200	4.5515	1.47533	-1.23853	0.00374305	0.0157027	Zinc finger, RING/FYVE/PHD-type domain containing protein.	down
Os02g0445600	1.203	0	-1.23924	0.0137007	0.0460952	Similar to Auxin-induced SAUR-like protein (Fragment).	down
Os11g0590400	17.0645	6.496	-1.24045	2.62023e-10	4.7476e-09	Similar to NB-ARC domain containing protein.	down
Os11g0229333	3.2785	1.12867	-1.24228	0.000832328	0.00435666	Hypothetical gene.	down
Os03g0342850	3.1695	1.02233	-1.24293	0.0039824	0.0165504	Hypothetical protein.	down
Os03g0135200	7.0065	2.08067	-1.24449	0.00899008	0.0325643	Similar to Glutathione S-transferase GST 9 (EC 2.5.1.18).	down
Os10g0450800	14.4235	5.17067	-1.2447	9.58086e-05	0.00064986	Hypothetical protein.	down
Os03g0729100	67.331	25.8837	-1.24486	2.00126e-17	8.06108e-16	Protein of unknown function DUF3054 domain containing protein.	down
Os11g0177750	3.584	1.125	-1.24515	0.00570535	0.0224392	Hypothetical gene.	down
Os11g0180600	0.6225	0.190333	-1.24517	0.00675288	0.0257501	Similar to Type III restriction enzyme, res subunit family protein, expressed.	down
Os03g0708700	11.2635	4.20933	-1.24706	1.64551e-07	1.98264e-06	Protein of unknown function DUF593 domain containing protein.	down
Os07g0193200	0.3955	0	-1.24749	0.0133483	0.0451297	Ankyrin repeat containing protein.	down
Os07g0600000	0.466	0	-1.24749	0.0133483	0.0451297	Conserved hypothetical protein.	down
Os04g0579700	7.1485	2.615	-1.24823	7.23048e-06	6.36759e-05	Similar to Predicted protein.	down
Os07g0520400	25.0725	9.61033	-1.24971	1.12261e-17	4.61416e-16	Similar to Potyviral helper component protease-interacting protein 2.	down
Os08g0154225	4.8195	1.688	-1.25004	0.000332747	0.00195359	DEAD-box ATP-dependent RNA helicase 42.	down
Os03g0124500	9.6425	3.37467	-1.25015	0.000276721	0.00166899	Conserved hypothetical protein.	down
Os03g0247600	3.855	1.291	-1.25109	0.00141002	0.00686066	Hypothetical conserved gene.	down
Os06g0134466	14.75	5.511	-1.2511	3.069e-08	4.22685e-07	Hypothetical conserved gene.	down
Os04g0593400	14.2135	4.22333	-1.25135	0.00821822	0.0302757	Similar to OSIGBa0142I02-OSIGBa0101B20.20 protein.	down
Os06g0699500	31.643	11.7563	-1.25155	3.25394e-07	3.73825e-06	Tautomerase domain containing protein.	down
Os09g0536200	5.3365	1.90233	-1.25248	7.91842e-05	0.00055109	Similar to ARO1-like protein 3.	down
Os06g0506150	1.9475	0.683667	-1.25312	0.000242225	0.00148368	Conserved hypothetical protein.	down
Os02g0731900	60.627	22.17	-1.2549	1.17929e-06	1.22379e-05	Similar to 3-ketoacyl-CoA synthase.	down
Os09g0565450	12.175	4.42533	-1.25573	1.0402e-05	8.87408e-05	Hypothetical conserved gene.	down
Os10g0516500	81.539	31.189	-1.25623	4.75003e-22	2.82648e-20	Conserved hypothetical protein.	down
Os03g0280700	14.5265	5.49167	-1.25665	1.05434e-12	2.56312e-11	Hypothetical conserved gene.	down
Os11g0124900	1.3275	0.385667	-1.25668	0.00899611	0.0325686	Glycosyl transferase, family 8 protein.	down
Os09g0283600	22.5335	8.503	-1.25697	2.4383e-11	5.02277e-10	Zinc finger, C6HC-type domain containing protein.	down
Os11g0635500	7.8975	2.873	-1.2572	3.9488e-06	3.67927e-05	Cytochrome P450 family protein.	down
Os05g0392050	12.513	4.41833	-1.2574	0.000138871	0.000903336	Hypothetical conserved gene.	down
Os11g0531700	4.442	1.47833	-1.25783	0.00152278	0.00732623	NUDIX hydrolase domain containing protein.	down
Os03g0271500	22.0755	8.23233	-1.25804	1.72974e-08	2.47611e-07	Conserved hypothetical protein.	down
Os10g0427300	3.8775	1.297	-1.25832	0.00118274	0.00589724	Similar to BTB/POZ domain containing protein, expressed.	down
Os05g0226300	4.0455	1.40267	-1.25851	0.000375034	0.0021702	Similar to FIP1.	down
Os05g0496200	280.216	107.368	-1.25863	4.023e-27	3.68288e-25	Similar to 3-phosphoglycerate kinase (Fragment).	down
Os07g0588200	17.1585	6.32933	-1.25871	2.16299e-07	2.55557e-06	Actin-binding FH2 domain containing protein.	down
Os11g0131100	10.572	3.652	-1.25875	0.000379516	0.00219252	VQ domain containing protein.	down
Os05g0203912	6.508	2.196	-1.25877	0.00100839	0.00515554	Similar to Histone deacetylase.	down
Os09g0442400	4.417	1.52667	-1.25916	0.000369278	0.00214188	t-snare domain containing protein.	down
Os02g0160800	5.853	2.017	-1.26021	0.00035418	0.00206713	Hypothetical protein.	down
Os01g0118066	4.026	1.46067	-1.26034	5.06119e-06	4.59951e-05	Non-protein coding transcript.	down
Os02g0102800	0.5385	0	-1.26043	0.0126025	0.0430644	Pleckstrin homology-type domain containing protein.	down
Os02g0255801	24.898	9.24733	-1.26184	1.43127e-08	2.07036e-07	Non-protein coding transcript.	down
Os03g0178400	19.2815	7.11733	-1.26235	1.28083e-07	1.57662e-06	Alpha/beta hydrolase fold-1 domain containing protein.	down
Os01g0667200	41.4935	15.5223	-1.26367	9.61887e-11	1.83692e-09	Mitochondrial sulfur dioxygenase, Abiotic stress response	down
Os03g0122200	65.7125	24.8177	-1.26438	2.07224e-15	6.83317e-14	Similar to 50S ribosomal protein L11.	down
Os02g0814600	3.7555	1.238	-1.26448	0.00143375	0.00696448	EF-HAND 1 domain containing protein.	down
Os04g0625350	2.219	0.784333	-1.26478	5.66898e-05	0.000408098	Similar to OSIGBa0148A10.3 protein.	down
Os11g0513700	4.7995	1.702	-1.26486	4.50872e-05	0.000332892	Protein kinase-like domain containing protein.	down
Os07g0689600	78.5005	25.702	-1.26541	0.00152411	0.00733132	Nicotianamine synthase 3, Mitigation of excess Fe stress, Fe detoxification, Transport of iron	down
Os01g0741250	2.607	0	-1.26556	0.0124025	0.0425364	Hypothetical protein.	down
Os02g0530500	0.9355	0	-1.26556	0.0124025	0.0425364	Similar to ZPR3 (LITTLE ZIPPER 3); protein binding.	down
Os03g0375200	0.3835	0	-1.26556	0.0124025	0.0425364	Hypothetical conserved gene.	down
Os05g0543100	0.354	0	-1.26556	0.0124025	0.0425364	Similar to Clathrin coat assembly protein AP47 (Clathrin coat associated protein AP47) (Golgi adaptor AP-1 47 kDa protein) (HA1 47 kDa subunit) (Clathrin assembly protein assembly protein complex 1 medium chain) (Uncoordinated protein 101).	down
Os11g0151800	0.814	0	-1.26556	0.0124025	0.0425364	Similar to ATPAP18/PAP18.	down
Os07g0138200	27.754	10.355	-1.2656	2.41201e-10	4.38856e-09	NAC transcription factor, ABA-induced leaf senescence and tillering	down
Os01g0710700	119.951	45.594	-1.26586	1.48918e-23	1.02335e-21	Lipase, class 3 family protein.	down
Os04g0671900	107.004	40.6643	-1.26685	2.13446e-23	1.45155e-21	Transcription factor, Regulator for phosphate homeostasis	down
Os07g0614250	1.7675	0.459667	-1.26725	0.0138553	0.0465313	Hypothetical protein.	down
Os03g0127600	2.1745	0.700333	-1.2673	0.00220895	0.0100233	Forkhead-associated domain containing protein.	down
Os01g0878300	42.5175	15.7347	-1.26764	3.07745e-08	4.23627e-07	Protein kinase, core domain containing protein.	down
Os06g0585950	0.6365	0.164667	-1.26771	0.0134349	0.0453524	Protein kinase, catalytic domain domain containing protein.	down
Os02g0696500	38.0495	14.3527	-1.26779	2.80489e-15	9.10009e-14	Concanavalin A-like lectin/glucanase domain containing protein.	down
Os06g0108900	25.9735	9.74567	-1.26818	2.04945e-12	4.82108e-11	Similar to H0613A10.3 protein.	down
Os03g0792800	2.201	0.573333	-1.26831	0.0134678	0.0454516	Beta-1, 3-glucanase-like protein.	down
Os03g0647800	11.5515	4.08133	-1.26867	4.05872e-05	0.000302664	Similar to expp1 protein.	down
Os01g0770700	26.32	9.38467	-1.26874	2.22293e-05	0.000176259	High-affinity copper transport protein, Modulation of copper redistribution	down
Os04g0481000	3.2245	0.891333	-1.26892	0.0107545	0.0378104	Similar to H0510A06.1 protein.	down
Os08g0492000	16.139	5.93967	-1.26909	7.04783e-08	9.08996e-07	Similar to Glutathione transporter.	down
Os03g0141700	2.0795	0.658333	-1.26957	0.00279773	0.0122267	Conserved hypothetical protein.	down
Os11g0183800	25.2445	9.45367	-1.27199	1.69211e-13	4.5115e-12	Similar to Armadillo/beta-catenin-like repeat family protein, expressed.	down
Os11g0104300	53.414	20.2393	-1.27247	1.87003e-25	1.50187e-23	Substrate of the SCF<sup>D3</sup> ubiquitination complex, Repressor of strigolactone (SL) signalling	down
Os04g0499100	0.3305	0	-1.2733	0.0119799	0.0413796	Biopterin transport-related protein BT1 family protein.	down
Os10g0505500	7.02	2.05067	-1.27358	0.00664023	0.0253802	Nonspecific lipid transfer protein, Cold tolerance	down
Os07g0513100	1.168	0.352667	-1.27375	0.00522793	0.020856	Similar to RRP6-like protein 3.	down
Os03g0803800	6.2305	2.14067	-1.27433	0.000213624	0.00132475	Conserved hypothetical protein.	down
Os02g0769200	2.1585	0.723	-1.27459	0.000687743	0.00369364	Similar to erwinia induced protein 1.	down
Os04g0462300	4.404	1.42833	-1.27534	0.00164333	0.00779732	Conserved hypothetical protein.	down
Os05g0139100	14.0345	5.17633	-1.27564	3.52039e-09	5.53911e-08	Typical DNA-binding bHLH protein, Negative regulation of grain length and weight	down
Os09g0279200	0.776	0	-1.27578	0.0118884	0.0411232	Conserved hypothetical protein.	down
Os03g0181800	21.379	7.909	-1.27592	9.86629e-10	1.66443e-08	Protein of unknown function DUF936, plant family protein.	down
Os07g0201300	2.265	0.632333	-1.27606	0.00912609	0.0329799	UDP-glucuronosyl/UDP-glucosyltransferase domain containing protein.	down
Os11g0286800	194.38	73.713	-1.2774	4.44639e-41	9.38834e-39	Squalene cyclase domain containing protein.	down
Os04g0354600	19.5465	0.555667	-1.27855	0.0121617	0.0419137	Similar to Acyl CoA reductase-like protein.	down
Os03g0804200	111.129	34.887	-1.27861	0.00256827	0.0113801	Bifunctional inhibitor/plant lipid transfer protein/seed storage domain containing protein.	down
Os02g0229800	14.499	5.033	-1.27866	0.000108048	0.000722767	Conserved hypothetical protein.	down
Os04g0570500	35.858	9.26033	-1.2788	0.0127646	0.043516	Cytochrome P450 family protein.	down
Os02g0282500	7.787	2.76967	-1.27882	7.83167e-06	6.84409e-05	Disease resistance protein domain containing protein.	down
Os09g0497700	11.7555	4.317	-1.28024	3.5585e-09	5.59235e-08	Autophagy protein 16 domain containing protein.	down
Os03g0669300	45.991	16.9423	-1.28111	7.59753e-10	1.30438e-08	Beta-1, 3-glucanase-like protein.	down
Os11g0549620	10.9615	0.541	-1.28114	0.0143796	0.0479355	Similar to Purple acid phosphatase.	down
Os11g0525600	144.501	54.286	-1.28155	6.36401e-21	3.49313e-19	Similar to Alpha-mannosidase.	down
Os11g0689650	1.969	0.588333	-1.28181	0.0047201	0.0191273	Conserved hypothetical protein.	down
Os05g0513100	14.007	5.14233	-1.28186	3.27353e-09	5.16311e-08	Similar to PlCYC4 protein (Fragment).	down
Os03g0286900	8.9365	2.648	-1.28282	0.00526965	0.0209977	RCI2 (rare cold-inducible 2) family protein, Drought resistance	down
Os12g0119000	1.105	0.277	-1.28344	0.0131751	0.0446502	Cytochrome P450 family protein.	down
Os04g0688100	230.901	87.104	-1.28351	1.70825e-38	3.31298e-36	Peroxidase (EC 1.11.1.7).	down
Os05g0170000	10.719	3.86033	-1.28354	5.36874e-07	5.9185e-06	Glycosyltransferase, Golgi-localized DUF266-containing protein, Putative beta-1, 6-N-acetylglucosaminyltransferase, Cell-wall biosynthesis, Regulation of the cell wall polymers	down
Os05g0495000	13.987	5.02767	-1.28412	1.00507e-06	1.05671e-05	Hypothetical conserved gene.	down
Os10g0438300	2.9335	0.906667	-1.2845	0.0030667	0.0132234	Conserved hypothetical protein.	down
Os04g0568400	25.5715	9.52833	-1.28452	1.31038e-15	4.43832e-14	WD40 protein, Ortholog of maize KRN2, Negative regulation of grain number	down
Os11g0499600	63.5425	22.9883	-1.28467	6.15364e-08	8.02763e-07	Hydroxysteroid dehydrogenase, Cuticle formation, Lipid homeostasis, Submergence tolerance	down
Os03g0168100	2.2455	0.681667	-1.28472	0.00405589	0.0168118	Late embryogenesis abundant protein repeat containing protein.	down
Os05g0386900	19.907	7.33667	-1.2858	4.7707e-11	9.51305e-10	Reticulon family protein.	down
Os10g0525400	62.9525	22.871	-1.28594	1.80302e-08	2.57678e-07	Similar to Glutathione S-transferase GSTU31 (Fragment).	down
Os03g0661600	44.841	16.571	-1.28608	3.16316e-12	7.24566e-11	Similar to Alpha-amylase/trypsin inhibitor (Antifungal protein).	down
Os12g0233100	6.7715	2.302	-1.28624	0.000233297	0.00143351	WW/Rsp5/WWP domain containing protein.	down
Os02g0777400	3.516	1.076	-1.28644	0.00349162	0.0147877	ERECTA family protein, OsERECTA2 receptor-like kinase, Regulation of cell proliferation and cell growth, Regulation of germline cell specification during megasporogenesis	down
Os09g0414500	7.8275	2.50767	-1.28693	0.0014868	0.0071782	Similar to ZF-HD homeobox protein.	down
Os03g0162900	2.457	0.803	-1.28894	0.000854555	0.00445963	Pentatricopeptide repeat domain containing protein.	down
Os05g0143600	0.957	0	-1.28912	0.0109247	0.0383419	Similar to Jasmonate-induced protein.	down
Os01g0167700	1.563	0.502667	-1.2894	0.00126897	0.00627579	Conserved hypothetical protein.	down
Os11g0546600	2.6805	0.631333	-1.29156	0.0144176	0.048041	Similar to phospholipase A2.	down
Os04g0169666	6.308	2.14267	-1.29167	0.000148628	0.000959889	Hypothetical protein.	down
Os08g0390200	13.4825	0.641333	-1.29336	0.0133974	0.0452549	Similar to Oxidoreductase, 2OG-Fe oxygenase family protein, expressed.	down
Os11g0173432	1.661	0.518	-1.29344	0.00219608	0.0099753	Protein kinase, catalytic domain domain containing protein.	down
Os03g0330300	52.6665	19.6287	-1.29405	7.61167e-24	5.41546e-22	Similar to cDNA clone:001-032-H02, full insert sequence (Fragment).	down
Os06g0254700	35.7565	13.1313	-1.29533	9.34225e-13	2.28811e-11	Caleosin related family protein.	down
Os01g0797900	13.253	4.812	-1.29548	2.38461e-09	3.8256e-08	Hypothetical protein.	down
Os02g0220400	10.9505	3.88033	-1.29694	1.66283e-06	1.6777e-05	GATA transcription factor, Chloroplast development, Plant architecture	down
Os06g0127900	1.6135	0.415	-1.29703	0.0105293	0.0372036	Ribonucleotide reductase, Chloroplast biogenesis	down
Os12g0210800	27.161	9.94933	-1.29715	2.59595e-12	6.00948e-11	Similar to 3-deoxy-D-manno-2-octulosonic acid-8-phosphate (EC 4.1.2.16) (Fragment).	down
Os10g0155500	103.07	38.271	-1.29919	1.62754e-24	1.24498e-22	Similar to Aldose 1-epimerase-like protein.	down
Os01g0257900	0.747	0.200667	-1.29925	0.00890638	0.0323556	Hypothetical protein.	down
Os06g0304700	1.1625	0.322	-1.29935	0.00744619	0.0279387	Conserved hypothetical protein.	down
Os01g0513900	0.2345	0.00733333	-1.29975	0.0132334	0.0448049	Similar to Kinesin heavy chain (Fragment).	down
Os08g0474500	8.2575	2.082	-1.30037	0.0111971	0.0391011	Conserved hypothetical protein.	down
Os01g0150800	7.577	2.62867	-1.30069	1.75471e-05	0.000142455	Protein-tyrosine phosphatase-like, PTPLA domain containing protein.	down
Os02g0548700	1.8165	0.424	-1.3007	0.0139821	0.0468671	U-box E3 ubiquitin ligase, Negative regulation of gain size and weight	down
Os06g0554300	23.7385	8.704	-1.30118	1.07345e-13	2.93678e-12	Conserved hypothetical protein.	down
Os03g0128200	45.859	16.6523	-1.30231	6.82046e-10	1.17715e-08	Similar to predicted protein.	down
Os06g0217700	2.722	0.717333	-1.30386	0.00918895	0.0331589	Conserved hypothetical protein.	down
Os01g0650100	26.3115	9.18367	-1.3041	7.59244e-06	6.6596e-05	Similar to Esterase.	down
Os02g0257300	118.944	44.1447	-1.30433	2.84216e-31	3.42919e-29	Rhodanese-like domain containing protein.	down
Os01g0262500	17.9165	6.11267	-1.30517	5.91762e-05	0.000424596	TRAM/LAG1/CLN8 homology domain domain containing protein.	down
Os02g0315600	4.08	1.31067	-1.30571	0.000773503	0.00408468	Helix-loop-helix DNA-binding domain containing protein.	down
Os03g0192500	68.361	25.135	-1.30758	4.84833e-20	2.47444e-18	Type 2C protein phosphatase, Negative regulation of ABA signaling, Response to biotic and abiotic stresses	down
Os02g0184300	71.0075	26.145	-1.30759	1.43639e-19	7.01634e-18	Hypothetical protein.	down
Os03g0237600	102.515	37.8333	-1.30779	8.56695e-23	5.38043e-21	Similar to ATMAP65-6; microtubule binding.	down
Os01g0111100	8.9605	2.789	-1.30902	0.00158349	0.00756476	Cyclophilin-like domain containing protein.	down
Os11g0427800	0.959	0.033	-1.30944	0.0131778	0.0446502	Similar to Lipid transfer protein LPT III.	down
Os08g0135900	124.451	45.9607	-1.30989	1.9134e-29	2.02003e-27	Similar to Tryptophan synthase beta chain 1 (EC 4.2.1.20) (Orange pericarp 1) (Fragment).	down
Os05g0528000	4.8285	1.69433	-1.31012	9.45501e-07	1.00021e-05	Respiratory burst oxidase homolog protein, Reactive oxygen species formation	down
Os03g0355700	3.926	1.067	-1.31042	0.0072275	0.0272863	Hypothetical conserved gene.	down
Os05g0326700	2.174	0.687333	-1.3111	0.0011184	0.00562582	Hypothetical protein.	down
Os11g0544000	5.627	1.91733	-1.31134	3.42232e-05	0.000259119	Hypothetical conserved gene.	down
Os09g0482000	5.538	1.74167	-1.31135	0.00130111	0.00641177	UBX domain containing protein.	down
Os06g0612951	5.0655	1.373	-1.31198	0.00716963	0.0271144	Hypothetical protein.	down
Os05g0141100	0.9705	0	-1.3147	0.0100278	0.0357	Similar to Tobamovirus multiplication 1 homolog.	down
Os11g0142300	1.39	0	-1.3147	0.0100278	0.0357	Similar to cDNA clone:J013000A24, full insert sequence.	down
Os03g0188900	55.411	20.1933	-1.31498	7.66688e-16	2.66226e-14	Similar to HAHB-7 (Fragment).	down
Os07g0596000	2.4655	0.785333	-1.31514	0.000825942	0.00432929	Zinc finger, DHHC-type domain containing protein.	down
Os01g0816600	1.326	0.391667	-1.31527	0.00338717	0.0143849	Similar to predicted protein.	down
Os03g0218500	13.163	4.68267	-1.31661	9.83752e-09	1.45435e-07	Similar to 70kD heat shock protein.	down
Os04g0220501	3.2785	0.993667	-1.31815	0.00214899	0.00979541	Hypothetical conserved gene.	down
Os02g0101000	80.7735	29.185	-1.31833	8.32719e-13	2.05488e-11	Amino acid transporter, transmembrane domain containing protein.	down
Os05g0477500	1.5575	0.385	-1.31893	0.0102207	0.0362699	Protein of unknown function DUF3615 domain containing protein.	down
Os03g0424300	1.2905	0	-1.31994	0.00915364	0.0330612	Homeodomain-like domain containing protein.	down
Os02g0549401	3.667	0.825667	-1.32022	0.0127528	0.0434984	Hypothetical gene.	down
Os10g0571600	13.54	4.694	-1.32068	2.02192e-06	2.00827e-05	No apical meristem (NAM) protein domain containing protein.	down
Os05g0162500	5.592	1.75367	-1.32138	0.00108804	0.0055037	Protein kinase-like domain containing protein.	down
Os06g0553200	231.988	6.57167	-1.32161	0.0100319	0.0357063	Similar to Meiosis 5.	down
Os04g0175000	4.744	1.563	-1.32174	0.000200718	0.00125303	Hypothetical protein.	down
Os01g0734000	6.714	2.182	-1.32208	0.000277033	0.00167043	Similar to WRKY DNA binding protein.	down
Os05g0379500	1.702	0.558333	-1.32252	0.000173463	0.0010994	Conserved hypothetical protein.	down
Os12g0144700	1.071	0.037	-1.32296	0.0124919	0.0427644	Hypothetical gene.	down
Os06g0297600	4.2275	1.44267	-1.32345	1.03843e-05	8.86182e-05	Similar to transporter-related.	down
Os06g0169900	11.3955	0.784	-1.32382	0.0136678	0.046008	Similar to GOS9 protein.	down
Os04g0401100	14.125	0.82	-1.32386	0.0127735	0.0435197	Similar to OSIGBa0113L04.8 protein.	down
Os06g0707800	7.1405	2.26367	-1.32404	0.000792227	0.00416926	Non-protein coding transcript.	down
Os02g0763800	0.532	0	-1.32419	0.00959682	0.0344056	Xyloglucan fucosyltransferase domain containing protein.	down
Os01g0858350	9.8385	3.375	-1.32426	7.66808e-06	6.71906e-05	Similar to cytochrome P450.	down
Os01g0755500	2.7935	0.841	-1.32522	0.00215441	0.00981158	Plant-specific transcription factor, miR319 target gene	down
Os03g0667500	3.073	0.927333	-1.32545	0.00183886	0.0085652	Fe<sup>2+</sup> transporter, Uptake of iron	down
Os01g0939800	0.1745	0	-1.32546	0.00940678	0.0338169	Hypothetical protein.	down
Os04g0692400	11.8485	4.19667	-1.3258	2.20761e-09	3.56348e-08	Similar to ankyrin-like protein.	down
Os03g0229500	5.6725	1.91567	-1.32584	3.13992e-05	0.000240308	MATE (multidrug and toxic compounds extrusion) transporter, Regulation of grain size, Modulation of flavonoid and lignin biosynthesis	down
Os01g0875300	9.5085	3.149	-1.32662	8.25878e-05	0.000572041	Similar to Universal stress protein family protein.	down
Os04g0473900	1.2345	0.399	-1.32778	0.000298333	0.00178129	Megaenzyme-like protein, Drought resistance, Regulation of drought-induced cuticular wax deposition	down
Os05g0111300	1272.95	401.512	-1.32781	0.00059643	0.00326689	Metallothionein, Reactive oxygen species (ROS) scavenger protein, Root development and seed embryo germination, Distribution of Zn to grain	down
Os07g0623600	0.5475	0	-1.3281	0.00947481	0.0340334	Similar to mRNA, clone: RTFL01-43-H20.	down
Os09g0371100	0.453	0	-1.3281	0.00947481	0.0340334	Similar to hydrogen symporter.	down
Os12g0563100	11.167	0	-1.3281	0.00947481	0.0340334	Non-protein coding transcript.	down
Os07g0284950	4.5965	1.59567	-1.32865	8.60365e-07	9.17559e-06	Conserved hypothetical protein.	down
Os04g0518600	25.4595	8.731	-1.32913	4.83331e-06	4.40926e-05	Similar to OSIGBa0102I15.5 protein.	down
Os01g0189100	1.662	0.501333	-1.32921	0.00189853	0.00880709	Ankyrin domain containing protein.	down
Os03g0212800	2.5465	0.658	-1.33116	0.00777659	0.028942	Beta-glucosidase, ABA recycling, Drought tolerance, Control of photosynthesis	down
Os04g0472500	1.2005	0.330333	-1.33148	0.00514773	0.0205862	Serine/threonine protein kinase-related domain containing protein.	down
Os12g0581800	1.6405	0.413667	-1.33321	0.00801215	0.0296752	Cyclin, A/B/D/E domain containing protein.	down
Os03g0107400	24.7375	8.86567	-1.33353	4.34055e-14	1.22992e-12	Prefoldin domain containing protein.	down
Os05g0573700	314.759	114.285	-1.33396	3.12672e-29	3.21035e-27	Similar to Ketol-acid reductoisomerase, chloroplast precursor (EC 1.1.1.86) (Acetohydroxy-acid reductoisomerase) (Alpha-keto-beta-hydroxylacil reductoisomerase).	down
Os07g0520100	2.046	0.505333	-1.33453	0.00873468	0.0318848	Similar to taxane 10-beta-hydroxylase.	down
Os05g0494800	51.2355	16.518	-1.33497	0.000329967	0.00194196	Hypothetical protein.	down
Os04g0463000	2.0845	0.516	-1.33521	0.00880738	0.0320671	Serine/threonine protein kinase domain containing protein.	down
Os11g0230400	0.905	0.073	-1.33531	0.0144726	0.0481967	Protease inhibitor I4, serpin domain containing protein.	down
Os04g0387900	5.021	1.44367	-1.33595	0.00320536	0.0137218	Similar to AT.I.24-6 protein (Fragment).	down
Os07g0634600	50.776	18.0747	-1.33596	9.21851e-13	2.26203e-11	Similar to Pectin acetylesterase (Fragment).	down
Os04g0493600	202.657	73.1033	-1.33662	1.25328e-21	7.27567e-20	Similar to Lectin-C precursor (PL-C).	down
Os01g0333001	0.876	0.0616667	-1.33712	0.0141073	0.0471539	Non-protein coding transcript.	down
Os11g0134700	12.6495	4.37133	-1.33737	2.19692e-07	2.59098e-06	Similar to Metacaspase 7 (Metacaspase 4).	down
Os01g0634500	0.4625	0	-1.33741	0.00902574	0.0326578	Similar to Laccase-2.	down
Os10g0390900	1.892	0.402333	-1.33783	0.012553	0.0429343	Hypothetical conserved gene.	down
Os07g0158500	16.9515	5.90467	-1.3397	3.48553e-08	4.76294e-07	Similar to HAP2 subunit of HAP complex.	down
Os03g0635800	17.9015	6.346	-1.34013	8.12577e-12	1.76849e-10	Protein of unknown function DUF828, plant family protein.	down
Os06g0208100	8.009	2.75233	-1.34107	6.36398e-07	6.9221e-06	HD zipper class IV family member, Transcriptional activator, Negative regulation of the size of bulliform cells, Positive regulation of leaf lignin biosynthesis	down
Os05g0428600	0.4325	0.0243333	-1.34117	0.0129432	0.0440103	Heat shock protein 70 (HSP70) family protein, ER chaperone protein, Endoplasmic reticulum stress response	down
Os11g0167800	2185.01	786.989	-1.34178	4.71589e-28	4.64179e-26	Abscisic acid-, stress-, and ripening-induced (ASR) protein, Chaperone-like protein, ABA-mediated regulation of stomatal closure, Drought tolerance, Aluminum tolerance	down
Os09g0252700	18.1625	4.89167	-1.34273	0.005638	0.0222277	Similar to E3 ubiquitin protein ligase UPL1 (EC 6.3.2.-) (Ubiquitin-protein ligase 1).	down
Os05g0507000	1.0055	0.0416667	-1.34306	0.0118044	0.0408815	Similar to JHL23J11.5 protein.	down
Os05g0426400	1.194	0.246667	-1.34312	0.0129678	0.0440857	Glycosyl transferase, family 8 domain containing protein.	down
Os08g0414500	1.7965	0.0666667	-1.34355	0.0115308	0.0400821	Hypothetical conserved gene.	down
Os06g0229000	1.442	0.0886667	-1.34406	0.0129891	0.044132	Similar to FtsH protease (VAR2) (Zinc dependent protease).	down
Os08g0360300	18.3765	6.44667	-1.3441	3.10365e-10	5.55812e-09	Calmodulin binding protein-like domain containing protein.	down
Os06g0693100	22.327	7.98667	-1.34488	1.47458e-18	6.69108e-17	NB-ARC domain containing protein.	down
Os01g0533800	5.7945	1.88333	-1.34515	9.06735e-05	0.000619039	Conserved hypothetical protein.	down
Os07g0621800	2.94	0.869	-1.34517	0.00170229	0.00802764	Alcohol dehydrogenase superfamily, zinc-containing protein.	down
Os02g0116300	0.381	0.012	-1.34535	0.0109537	0.0384332	Similar to Yellow stripe-like transporter 17.	down
Os02g0280700	0.518	0.02	-1.34578	0.0113746	0.039634	Fe(II)/2-oxoglutarate-dependent oxygenase, Resistance to benzobicyclon (BBC) and other &beta;-triketone herbicides	down
Os01g0734800	105.221	37.9507	-1.34657	5.63563e-38	1.04647e-35	UDP-glucuronosyl/UDP-glucosyltransferase family protein.	down
Os01g0723700	1.082	0.292	-1.34697	0.00456843	0.0185817	Transcriptional factor B3 family protein.	down
Os09g0459900	6.047	1.13433	-1.34876	0.0138664	0.0465569	Similar to Cyclin-dependent kinase inhibitor 6.	down
Os02g0232900	50.162	17.5623	-1.34911	3.26822e-10	5.83289e-09	A member of the Nodulin26-like Intrinsic Protein (NIP) family, Arsenite transporter	down
Os03g0262700	48.3795	17.0673	-1.35065	2.81114e-13	7.28005e-12	Harpin-induced 1 domain containing protein.	down
Os01g0955000	13.158	4.46933	-1.35118	1.06859e-06	1.11599e-05	Phosphoesterase family protein.	down
Os10g0506100	14.347	4.60867	-1.35136	0.00014027	0.000911076	Heavy metal transport/detoxification protein domain containing protein.	down
Os01g0773000	6.027	1.95233	-1.35137	8.38356e-05	0.000579304	Similar to RNA binding / pseudouridylate synthase/ tRNA-pseudouridine synthase.	down
Os12g0548401	6.6345	1.31467	-1.35159	0.0129048	0.0438909	Similar to Proteinase inhibitor.	down
Os03g0802600	1.8935	0.527333	-1.35222	0.00324958	0.0138786	ATPase, AAA-type, core domain containing protein.	down
Os03g0234900	44.654	0.906667	-1.35234	0.00811709	0.0300045	Similar to Peroxidase (EC 1.11.1.7).	down
Os08g0461600	5.901	1.916	-1.35237	7.34752e-05	0.000514366	Zinc finger, CCHC-type domain containing protein.	down
Os01g0651350	0.951	0.0343333	-1.35251	0.0110169	0.0385826	Hypothetical protein.	down
Os08g0438701	3.078	0.111667	-1.35251	0.0110169	0.0385826	Hypothetical conserved gene.	down
Os02g0830700	0.725	0.06	-1.35287	0.0136111	0.0458701	Leucine-rich repeat, N-terminal domain containing protein.	down
Os04g0538300	4.4815	0.640333	-1.35328	0.0149632	0.0496158	Hypothetical conserved gene.	down
Os05g0476400	0.716	0.0393333	-1.35384	0.0121025	0.0417536	Similar to allergen-related.	down
Os01g0118400	49.224	17.2073	-1.35478	9.13435e-12	1.9716e-10	Similar to HGA6.	down
Os05g0102800	20.8525	7.24733	-1.35537	9.84971e-10	1.6627e-08	Similar to AML1.	down
Os09g0325366	2.121	0.520667	-1.3562	0.0074408	0.0279265	Hypothetical conserved gene.	down
Os02g0265800	1.915	0.137667	-1.35724	0.0128852	0.0438357	Hypothetical conserved gene.	down
Os02g0718600	30.0755	10.0193	-1.35834	4.5724e-06	4.20051e-05	Conserved hypothetical protein.	down
Os08g0531600	0.867	0.111	-1.35849	0.0145923	0.0485398	Transcription factor, Positive regulator of cell proliferation, Control of grain size, shape and quality	down
Os10g0390800	1.0815	0.125333	-1.35868	0.0143831	0.0479411	Similar to Ethylene-responsive transcription factor 3 (Ethylene-responsive element binding factor 3) (EREBP-3) (AtERF3).	down
Os06g0687600	10.9375	3.65767	-1.35892	3.18492e-06	3.04223e-05	Protein of unknown function DUF579, plant family protein.	down
Os06g0656000	8.0905	2.71033	-1.35965	2.48494e-06	2.42945e-05	Hypothetical conserved gene.	down
Os11g0137400	1.341	0.281	-1.35995	0.0111816	0.0390865	Hypothetical conserved gene.	down
Os01g0229400	4.3745	1.32167	-1.36004	0.000868955	0.00452576	Similar to Rac-like GTP-binding protein 1.	down
Os01g0938400	5.108	1.25633	-1.36044	0.00717161	0.0271144	Conserved hypothetical protein.	down
Os04g0689700	25.672	8.932	-1.36084	2.52993e-11	5.20743e-10	RNA recognition motif, RNP-1 domain containing protein.	down
Os05g0201700	1.2225	0	-1.36126	0.00815252	0.0300887	Hypothetical conserved gene.	down
Os08g0441900	0.873	0.0313333	-1.36207	0.0105087	0.0371442	Hypothetical conserved gene.	down
Os04g0465100	8.0315	2.60033	-1.36234	4.5131e-05	0.000333039	Haem peroxidase, plant/fungal/bacterial family protein.	down
Os01g0108800	0.3565	0.013	-1.3626	0.0105763	0.0373443	Protein of unknown function DUF936, plant family protein.	down
Os03g0286500	2.5175	0.578667	-1.36264	0.00883343	0.0321319	Similar to RNA-binding region containing protein 1 (HSRNASEB) (ssDNA binding protein SEB4) (CLL-associated antigen KW-5). Splice isoform 2.	down
Os03g0303100	32.569	11.303	-1.36322	5.62772e-11	1.10953e-09	Protein of unknown function DUF1645 family protein.	down
Os01g0687800	1.201	0.279333	-1.36448	0.00846098	0.0310173	FAD linked oxidase, N-terminal domain containing protein.	down
Os02g0742700	7.317	2.304	-1.3646	0.000183994	0.0011608	Conserved hypothetical protein.	down
Os12g0114800	169.554	8.96067	-1.36567	0.0101937	0.0361881	Similar to Lipid transfer protein.	down
Os05g0230700	487.848	172.307	-1.36582	1.58569e-24	1.21749e-22	Similar to the auxin-responsive protein IAA17, Control of tiller number	down
Os04g0550200	7.9575	2.43967	-1.36669	0.00047537	0.00268178	Pathogenesis-related transcriptional factor and ERF domain containing protein.	down
Os05g0577200	1.3785	0.181333	-1.36681	0.0140092	0.0469281	Carboxylesterase, type B family protein.	down
Os08g0387050	1.5085	0.432	-1.36701	0.00176193	0.00825829	Conserved hypothetical protein.	down
Os02g0513800	2.0175	0.592667	-1.36821	0.00106479	0.00540382	Ovarian tumour, otubain domain containing protein.	down
Os02g0189200	4.4875	1.283	-1.3685	0.00191809	0.00887897	Lipase, GDSL domain containing protein.	down
Os08g0102400	0.9515	0	-1.36873	0.00749406	0.0280925	Hypothetical conserved gene.	down
Os01g0618700	3.805	1.09067	-1.36898	0.00174589	0.0082037	Lipase, class 3 family protein.	down
Os04g0582000	0.533	0.029	-1.36969	0.0109757	0.0384848	Conserved hypothetical protein.	down
Os06g0610550	1.2	0.277667	-1.36988	0.00811836	0.0300049	Hypothetical protein.	down
Os03g0339300	90.568	3.86967	-1.37058	0.00921949	0.0332577	Hypothetical conserved gene.	down
Os01g0373700	2.5555	0.215667	-1.37099	0.0124537	0.0426784	Conserved hypothetical protein.	down
Os02g0636600	1.4565	0.0806667	-1.37161	0.0112906	0.0393885	GRAM domain containing protein.	down
Os01g0136200	8.92	2.70067	-1.37169	0.000597625	0.0032707	16.9 kDa class I heat shock protein 1.	down
Os06g0710500	0.764	0	-1.37218	0.00773846	0.0288287	Harpin-induced 1 domain containing protein.	down
Os07g0182400	66.5655	22.888	-1.37234	6.20608e-11	1.21259e-09	AUX/IAA protein family protein.	down
Os02g0178300	14.246	3.361	-1.37244	0.00726998	0.0274032	Non-protein coding transcript.	down
Os06g0611150	8.8825	2.622	-1.37251	0.000906303	0.00469417	Hypothetical conserved gene.	down
Os03g0205700	1.376	0.248333	-1.37324	0.012326	0.0423571	BTB domain containing protein.	down
Os03g0785800	5.5495	1.774	-1.37562	4.2888e-05	0.00031819	Transcription factor , Cold tolerance	down
Os03g0816900	2.9945	0.943	-1.37597	9.33377e-05	0.000635075	Conserved hypothetical protein.	down
Os01g0238500	31.891	10.5197	-1.37619	4.47788e-06	4.12235e-05	Similar to Branched-chain-amino-acid aminotransferase-like protein 3, chloroplast precursor.	down
Os01g0915350	17.792	6.04167	-1.37631	8.78482e-09	1.30759e-07	Hypothetical protein.	down
Os05g0420500	17.566	6.14067	-1.37667	8.36995e-20	4.19009e-18	Conserved hypothetical protein.	down
Os09g0547200	0.466	0.0153333	-1.37704	0.00979644	0.0349823	Protein of unknown function DUF292, eukaryotic domain containing protein.	down
Os01g0651400	0.7935	0	-1.37763	0.00759476	0.0284025	Lipase, GDSL domain containing protein.	down
Os01g0875800	0.5385	0	-1.37763	0.00759476	0.0284025	Protein of unknown function DUF266, plant family protein.	down
Os11g0131200	8.4305	2.712	-1.3778	2.78487e-05	0.000215848	Similar to Mpv17/PMP22 family protein, expressed.	down
Os11g0210600	233.605	81.6777	-1.37898	6.10629e-23	3.90892e-21	Similar to Alcohol dehydrogenase (Fragment).	down
Os11g0415450	0.457	0	-1.379	0.00747901	0.0280457	Hypothetical conserved gene.	down
Os07g0445600	68.864	24.0603	-1.37905	6.6762e-19	3.10473e-17	Conserved hypothetical protein.	down
Os05g0563400	97.1035	34.0883	-1.37932	5.29682e-28	5.15545e-26	Auxin response factor, Transcription factor, Regulation of lateral root growth	down
Os02g0739400	18.065	6.22	-1.3809	2.29431e-12	5.35379e-11	Similar to Avr9/Cf-9 rapidly elicited protein 231 precursor.	down
Os09g0471600	0.317	0.0313333	-1.38131	0.0126415	0.0431749	EGF-like calcium-binding domain containing protein.	down
Os06g0131300	19.965	6.805	-1.38283	3.6787e-10	6.52989e-09	Arginine decarboxylase, Chilling stress response	down
Os01g0668100	70.1265	3.356	-1.38311	0.00909126	0.0328676	Similar to Arabinogalactan-like protein.	down
Os02g0193933	6.037	1.01967	-1.38327	0.0121099	0.0417681	Similar to predicted protein.	down
Os04g0228100	0.677	0	-1.38412	0.00736092	0.0276822	Similar to H0209A05.2 protein.	down
Os11g0487100	0.5315	0	-1.38412	0.00736092	0.0276822	Conserved hypothetical protein.	down
Os07g0115500	44.068	14.8307	-1.38414	1.06673e-08	1.56729e-07	Hypothetical protein.	down
Os09g0385900	1.2345	0.236333	-1.38432	0.0106599	0.0375484	Conserved hypothetical protein.	down
Os02g0229400	2.698	0.754	-1.3845	0.00184214	0.00857589	Tonoplast monosaccharide transpoter, Vacuolar sugar transport	down
Os03g0291800	50.2895	17.3787	-1.38485	2.61965e-15	8.55208e-14	Similar to ESK1 (ESKIMO 1).	down
Os12g0108000	0.5985	0.0803333	-1.38531	0.0127628	0.043516	Similar to Laccase (Diphenol oxidase).	down
Os10g0459300	4.643	1.396	-1.38567	0.000430309	0.00245615	Exostosin-like family protein.	down
Os04g0136700	294.5	102.471	-1.38632	4.11213e-20	2.10693e-18	Cystathionine beta-synthase, core domain containing protein.	down
Os02g0778900	0.7175	0	-1.38681	0.00729298	0.027482	Peptidase S8, subtilisin-related domain containing protein.	down
Os06g0340200	43.811	15.0797	-1.38693	1.51846e-14	4.51265e-13	Zinc finger, RING-CH-type domain containing protein.	down
Os01g0972200	5.7125	1.79433	-1.38748	7.27524e-05	0.000509988	Zinc transporter, Metal-detoxified transporter, "Detoxification of excess Zn, Cu and Cd"	down
Os03g0367101	15.705	5.05333	-1.38839	9.39786e-06	8.09125e-05	Similar to cytochrome P450 flavonoid 3', 5'-hydroxylase.	down
Os01g0512700	1.038	0	-1.38896	0.00721738	0.0272599	Zinc finger, C2H2 domain containing protein.	down
Os07g0510833	2.5115	0	-1.38896	0.00721738	0.0272599	Similar to L-ascorbate oxidase.	down
Os03g0772900	1.211	0.199667	-1.38955	0.0116971	0.0405526	Conserved hypothetical protein.	down
Os04g0496300	2.4105	0.35	-1.39074	0.0123024	0.0422926	Similar to H0306B06.4 protein.	down
Os06g0531751	15.422	4.78733	-1.3916	9.98669e-05	0.000674243	Hypothetical conserved gene.	down
Os01g0239200	48.4425	16.538	-1.39164	2.79531e-12	6.43117e-11	Similar to Phophate translocator (Fragment).	down
Os03g0201901	3.4435	1.01933	-1.39243	0.0005507	0.00305346	Glycoside hydrolase, family 10 domain containing protein.	down
Os01g0170300	2.925	0.171333	-1.39293	0.00951779	0.034155	Serine/threonine protein kinase-related domain containing protein.	down
Os11g0126100	1.505	0.352667	-1.39454	0.00613947	0.0237764	Multi antimicrobial extrusion protein MatE family protein.	down
Os11g0181400	2.0695	0.581333	-1.39458	0.00140608	0.00684576	Similar to barley mlo defense gene homolog4.	down
Os06g0707700	6.2135	2.06967	-1.39475	2.72865e-08	3.79201e-07	NB-ARC domain containing protein.	down
Os01g0315700	6.791	1.75067	-1.39495	0.00364207	0.0153405	Similar to Monoglyceride lipase.	down
Os08g0453700	3.802	1.231	-1.39578	2.96045e-06	2.84756e-05	Similar to ATRBOH F (ARABIDOPSIS THALIANA RESPIRATORY BURST OXIDASE PROTEIN F); NAD(P)H oxidase.	down
Os03g0146100	11.789	3.82833	-1.39618	2.33443e-06	2.29429e-05	Tonoplast intrinsic protein (Tonoplast water channel).	down
Os04g0592400	30.268	10.368	-1.39751	3.42175e-16	1.22388e-14	t-snare domain containing protein.	down
Os02g0122400	11.969	4.04233	-1.39862	2.30698e-11	4.75602e-10	Similar to Plastid division protein.	down
Os07g0658300	40.9615	14.1033	-1.39966	3.31347e-21	1.86166e-19	Rho GTPase-activating protein, Target of the E3 ligase SPL11, Negative regulation of programmed cell death and innate immunity	down
Os02g0106600	37.542	12.582	-1.39995	6.82913e-10	1.17787e-08	Zinc finger, RING/FYVE/PHD-type domain containing protein.	down
Os10g0117000	0.778	0.180333	-1.4005	0.00582639	0.0228394	Similar to predicted protein.	down
Os06g0483301	1.1945	0.0763333	-1.40086	0.0103275	0.0365843	Hypothetical gene.	down
Os08g0549600	2.1505	0.299	-1.40099	0.0117271	0.0406513	FD-like bZIP transcription factor, Component of a Florigen Activation Complex (FAC), Promotion of the floral transition	down
Os08g0467100	0.6135	0.0396667	-1.40273	0.0101347	0.0360085	Zinc finger, C2H2 domain containing protein.	down
Os04g0470801	2.8645	0.687	-1.40387	0.00488598	0.0197171	Hypothetical protein.	down
Os06g0648200	23.044	7.38367	-1.40399	5.92569e-06	5.30778e-05	Conserved hypothetical protein.	down
Os11g0648100	18.909	6.35633	-1.40422	4.06493e-11	8.18047e-10	Kinesin, motor domain domain containing protein.	down
Os09g0429000	0.5635	0.095	-1.405	0.0105046	0.0371413	Similar to Glutamate receptor.	down
Os03g0102333	1.2895	0.151333	-1.40506	0.0115075	0.0400173	Hypothetical conserved gene.	down
Os06g0112700	5.86	1.80267	-1.40514	8.93809e-05	0.000611467	Similar to Typical P-type R2R3 Myb protein (Fragment).	down
Os01g0110500	0.8125	0.164333	-1.40518	0.0086296	0.0315561	Protein kinase, core domain containing protein.	down
Os06g0537600	9.0655	2.76533	-1.40551	0.000133939	0.000874947	Zinc finger, RING/FYVE/PHD-type domain containing protein.	down
Os03g0118600	6.389	1.76967	-1.40622	0.00132804	0.00652518	Similar to Dihydrodipicolinate reductase-like protein.	down
Os11g0153851	3.878	0.382667	-1.40664	0.0111978	0.0391011	Hypothetical genes.	down
Os01g0733500	90.8375	31.2107	-1.40781	6.12417e-26	5.05814e-24	Similar to Dehydration-induced protein RD22-like protein 1.	down
Os09g0103300	19.117	5.914	-1.40842	6.09401e-05	0.000436057	Conserved hypothetical protein.	down
Os03g0233800	4.231	1.27767	-1.40855	0.000158229	0.00101463	Protein of unknown function DUF547 domain containing protein.	down
Os03g0211700	59.755	20.457	-1.40964	3.745e-23	2.47605e-21	Glycoside hydrolase family 79, N-terminal protein.	down
Os04g0529300	1.715	0.193333	-1.41007	0.0112192	0.0391707	Hypothetical conserved gene.	down
Os10g0555600	3.541	0.92	-1.41048	0.00255463	0.0113346	Beta-expansin precursor.	down
Os09g0544800	6.227	1.94533	-1.41083	1.95918e-05	0.000157299	Small GTPase Rac/ROP guanine nucleotide exchange factor, Signal transduction	down
Os06g0226500	1.312	0.0696667	-1.41107	0.00935688	0.0336698	Helix-loop-helix protein, Brassinosteroid signaling	down
Os02g0278700	0.4575	0.043	-1.41133	0.0107685	0.0378393	Ent-copalyl diphosphate synthase 1, Gibberellin (phytohormone) biosynthesis	down
Os03g0306400	0.608	0.105667	-1.4116	0.00994341	0.0354443	Similar to Lon protease homolog, mitochondrial.	down
Os04g0607600	2.931	0.85	-1.4135	0.000480365	0.00270704	High-affinity K+ transporter (HKT) family protein, Na+ exclusion from leaf blade upon salt stress	down
Os01g0832300	5.81	1.853	-1.41391	2.2973e-06	2.2595e-05	Similar to Calcium-dependent protein kinase.	down
Os12g0131701	10.077	3.28067	-1.41396	1.23005e-07	1.51983e-06	Similar to NB-ARC domain containing protein, expressed.	down
Os05g0325400	23.831	7.64767	-1.41432	1.17084e-06	1.2155e-05	Conserved hypothetical protein.	down
Os05g0108400	1.297	0.0993333	-1.41474	0.010049	0.0357527	Protein of unknown function DUF868, plant family protein.	down
Os03g0658800	219.733	6.88667	-1.4156	0.00679085	0.025869	Cytochrome P450 family protein.	down
Os02g0438601	0.7215	0.124667	-1.41589	0.00964134	0.0345463	Conserved hypothetical protein.	down
Os04g0569300	8.7095	2.69233	-1.41591	3.55495e-05	0.000268075	Similar to Membrane protein.	down
Os06g0708200	2.777	0.728333	-1.416	0.00210592	0.00963767	a member of the TopoVIB-like protein family, Promotion of meiotic DNA double-strand break (DSB) formation	down
Os01g0829100	9.2855	2.98733	-1.41786	7.30127e-07	7.86998e-06	Ankyrin domain containing protein.	down
Os04g0455600	2.795	0.591333	-1.41961	0.00674285	0.025723	Similar to H0523F07.2 protein.	down
Os04g0475200	23.4255	7.955	-1.41973	1.12492e-21	6.55963e-20	S-Domain receptor like kinase-62, Partial S-domain containing protein, Response to B. glumae in resistant genotype	down
Os03g0825300	5.446	1.63433	-1.4201	0.000122883	0.000812251	Serine/threonine protein kinase domain containing protein.	down
Os04g0480900	0.4765	0.0313333	-1.4223	0.0094564	0.0339859	Glycoside hydrolase, family 5 protein.	down
Os10g0579100	6.461	2.02767	-1.42246	5.41963e-06	4.89185e-05	Calcium-permeable ion channel, Osmotic Ca<sup>2+</sup> signalling in response to hyperosmolality and salt stresses	down
Os11g0521000	5.7375	1.47633	-1.42287	0.00236577	0.0106081	Lipase, GDSL domain containing protein.	down
Os09g0454500	1.028	0.035	-1.42307	0.00794057	0.0294434	Carbonic anhydrase, CAH1-like domain containing protein.	down
Os11g0300650	0.534	0.0183333	-1.42307	0.00794057	0.0294434	Similar to predicted protein.	down
Os02g0651900	15.4725	4.90033	-1.42438	1.89062e-06	1.88644e-05	Hypothetical protein.	down
Os02g0320600	1.291	0	-1.42457	0.00612211	0.0237411	Hypothetical conserved gene.	down
Os04g0645500	0.796	0	-1.42457	0.00612211	0.0237411	Nicotinamide N-methyltransferase, putative domain containing protein.	down
Os08g0556900	58.612	19.574	-1.42482	3.94311e-13	1.01115e-11	Similar to Cysteine proteinase (EC 3.4.22.-).	down
Os08g0539600	0.81	0.0483333	-1.4251	0.00900914	0.0326023	Similar to Ankyrin repeat domain-containing protein 2.	down
Os12g0503000	12.88	1.39567	-1.42516	0.0101866	0.0361683	Allantoin transporter, Ureide metabolism, Nitrogen molecular sensor	down
Os03g0739700	43.0895	14.0817	-1.42527	9.08188e-09	1.35027e-07	Uncharacterised protein family UPF0114 domain containing protein.	down
Os08g0446301	1.7885	0.370333	-1.42536	0.00677652	0.0258295	Similar to Isoform INRPK1c of Receptor-like protein kinase.	down
Os12g0115700	3.0115	0.806667	-1.42536	0.00150613	0.00725278	Class IV chalcone isomerase (CHI) protein family member, Chalcone isomerase like protein, Biosynthesis of extractable flavones and tricin-lignin	down
Os03g0817200	11.8115	3.50667	-1.4262	0.000166135	0.00105884	Amino acid transporter, transmembrane domain containing protein.	down
Os03g0233000	2.0135	0.460667	-1.42665	0.00494873	0.0199335	Protein of unknown function DUF607 family protein.	down
Os06g0121200	0.368	0.0116667	-1.42828	0.00772124	0.0287809	Protein of unknown function DUF594 family protein.	down
Os08g0280100	0.958	0.168333	-1.42862	0.00880653	0.0320671	Similar to Phytase.	down
Os02g0738400	12.779	4.19033	-1.42897	7.01345e-10	1.20886e-08	Similar to Histidine kinase.	down
Os09g0552800	0.7765	0.0403333	-1.42937	0.00839556	0.0308249	NAC transcription factor, "Regulation of leaf senescence, growth and development", Regulation of plant hormone biosynthesis	down
Os03g0386700	0.6295	0.039	-1.42949	0.00893936	0.0324292	Similar to serine carboxypeptidase.	down
Os03g0173900	5.357	1.612	-1.43005	7.00995e-05	0.000493638	Zinc finger, RING/FYVE/PHD-type domain containing protein.	down
Os04g0545700	0.9925	0.0603333	-1.43013	0.00874532	0.0319141	Transferase family protein.	down
Os11g0157200	169.431	56.5907	-1.43022	1.84414e-16	6.81969e-15	Harpin-induced 1 domain containing protein.	down
Os08g0446400	1.4825	0.323667	-1.43039	0.0055163	0.0218301	Leucine-rich repeat, N-terminal domain containing protein.	down
Os08g0161800	0.8505	0.0323333	-1.43205	0.00778871	0.0289788	Similar to Choline-phosphate cytidylyltransferase B.	down
Os12g0509400	0.39	0	-1.4325	0.0058852	0.0230255	Similar to Nicalin.	down
Os02g0756100	5.1795	1.417	-1.43385	0.000833625	0.00436083	Small epidermal patterning factor-like 2 peptide, Regulation of awn development and grain length	down
Os11g0579900	1.062	0.218667	-1.43431	0.00641447	0.0246613	Armadillo-like helical domain containing protein.	down
Os10g0191300	74.779	24.0363	-1.43435	2.75429e-08	3.82562e-07	Similar to PR-1a pathogenesis related protein (Hv-1a) precursor.	down
Os02g0797400	0.431	0.0373333	-1.43441	0.00952065	0.0341606	MCM family protein.	down
Os02g0627800	1.0455	0.101	-1.43478	0.00971143	0.0347546	Similar to Isoform 2 of Cyclin-B1-3.	down
Os04g0403200	39.466	12.866	-1.4358	4.1691e-10	7.35053e-09	Zinc finger, RING-type domain containing protein.	down
Os04g0642000	7.9435	0.747	-1.43608	0.0093431	0.0336304	Similar to MDR-like p-glycoprotein.	down
Os04g0437300	1.204	0.241	-1.43626	0.00675372	0.0257501	Zinc finger, RING/FYVE/PHD-type domain containing protein.	down
Os02g0459600	0.432	0.0163333	-1.43639	0.00760678	0.0284393	Lectin receptor kinase, Regulation of pollen development, Regulation of pollen aperture formation	down
Os02g0652550	0.8575	0.032	-1.43639	0.00760678	0.0284393	Similar to predicted protein.	down
Os03g0116400	7.7295	2.01433	-1.43675	0.00162917	0.00774838	Similar to Membrane protein.	down
Os05g0555000	0.677	0.132	-1.43757	0.00704227	0.0266909	Conserved hypothetical protein.	down
Os03g0719000	12.087	0.336333	-1.43777	0.00599759	0.023357	MAP65/ASE1 family protein.	down
Os08g0399300	0.5075	0.0566667	-1.43882	0.00969293	0.0347074	Hypothetical conserved gene.	down
Os01g0659900	1.6585	0.275667	-1.43894	0.00873376	0.0318848	Kelch-domain-containing F-box protein, Component of an SCF E3 ligase, Regulation of anther and root secondary cell wall thickenings, Regulation of lignification	down
Os09g0516700	1.1465	0.284667	-1.43945	0.00266433	0.0117457	Protein of unknown function DUF936, plant family protein.	down
Os01g0631400	27.777	8.986	-1.43953	3.881e-09	6.06641e-08	Six-hairpin glycosidase domain containing protein.	down
Os08g0103500	23.6235	7.58967	-1.43965	2.1861e-08	3.08054e-07	PLC-like phosphodiesterase, TIM beta/alpha-barrel domain domain containing protein.	down
Os04g0376600	1.5695	0.261	-1.44035	0.00868485	0.0317357	Similar to ER lumen protein retaining receptor.	down
Os03g0230300	19.813	6.512	-1.44039	9.09825e-13	2.23672e-11	Homologue of SRO (similar to RCD one), Regulation of stomatal closure, Abiotic stress response	down
Os03g0134900	12.2905	1.07833	-1.44095	0.00892178	0.032387	Similar to Glutathione S-transferase GSTF14 (Fragment).	down
Os05g0206800	4.833	1.27633	-1.4417	0.00132726	0.00652345	Hypothetical protein.	down
Os04g0611200	55.2865	17.9523	-1.44186	1.82277e-10	3.36082e-09	Cofactor of beta-ketoacyl-CoA synthase, Homolog of Arabidopsis CER2, Leaf cuticular wax synthesis, Very-long-chain fatty acid (VLCFA) elongation	down
Os06g0503100	0.4455	0	-1.44203	0.0056548	0.0222738	ABC-2 type transporter domain containing protein.	down
Os11g0518600	3.0395	0.821667	-1.44257	0.000858401	0.00447702	Conserved hypothetical protein.	down
Os03g0576600	4.3935	0.997333	-1.44272	0.00413845	0.0171093	Acyl-CoA-binding protein , Stress response	down
Os08g0564300	46.4665	15.4477	-1.44298	3.86983e-18	1.66645e-16	ABC transporter-like domain containing protein.	down
Os07g0484800	3.359	0.508667	-1.44387	0.00899144	0.0325643	Similar to Adenine phosphoribosyltransferase (EC 2.4.2.7)-like protein.	down
Os12g0571600	1.9745	0.127333	-1.44475	0.00837438	0.0307633	Hypothetical protein.	down
Os04g0686200	3.347	1.02767	-1.44484	5.37315e-06	4.85941e-05	A member of the PRAF subfamily of the regulator chromosome condensation 1 (RCC1) family, Negative regulation of primary root development	down
Os01g0821900	5.0005	1.538	-1.44633	4.05431e-06	3.77086e-05	Protein kinase, core domain containing protein.	down
Os11g0179000	4.9645	1.23733	-1.44668	0.0023048	0.0103738	Plant disease resistance response protein family protein.	down
Os08g0465800	160.851	54.08	-1.44675	2.29551e-41	5.00842e-39	Similar to Glutamate decarboxylase.	down
Os04g0506900	8.507	2.79567	-1.44679	6.01718e-14	1.68494e-12	Similar to OSIGBa0157A06.2 protein.	down
Os06g0219400	15.2855	4.704	-1.44773	5.0991e-06	4.62915e-05	GDP-fucose protein O-fucosyltransferase domain containing protein.	down
Os01g0187600	0.586	0.0516667	-1.44854	0.00895484	0.0324686	Similar to Cytokinin dehydrogenase 1.	down
Os03g0287700	1.61	0.18	-1.4486	0.00921746	0.033255	Conserved hypothetical protein.	down
Os03g0120200	17.2875	5.589	-1.44879	6.60241e-10	1.14253e-08	Remorin, C-terminal region domain containing protein.	down
Os12g0639600	15.2205	5.01433	-1.44911	5.22908e-16	1.84512e-14	Similar to Hedgehog-interacting-like protein.	down
Os09g0554300	11.4915	3.719	-1.44946	1.23313e-10	2.32606e-09	Auxin efflux carrier domain containing protein.	down
Os05g0214400	3.4645	0.825333	-1.45046	0.00281973	0.0123105	Esterase/lipase/thioesterase domain containing protein.	down
Os03g0204100	5.2385	1.64533	-1.4526	1.84406e-07	2.20362e-06	Actin-binding FH2 domain containing protein.	down
Os01g0753800	36.552	0.756333	-1.45273	0.0051222	0.0205029	Conserved hypothetical protein.	down
Os06g0659800	2.2665	0.110667	-1.45295	0.00750807	0.0281305	Conserved hypothetical protein.	down
Os02g0583700	4.7315	1.13733	-1.45318	0.00268183	0.0118141	Conserved hypothetical protein.	down
Os05g0355700	1.047	0.114	-1.45346	0.0089856	0.0325531	Conserved hypothetical protein.	down
Os05g0550300	236.186	78.466	-1.45383	1.64436e-24	1.25153e-22	Similar to Lipid transfer protein (Fragment).	down
Os01g0124200	13.8905	4.24567	-1.45429	4.42099e-06	4.07715e-05	Bowman-Birk type trypsin inhibitor, Target of a fungal effector and an NLR receptor for innate immunity, Resistance to fungal pathogen M. oryzae	down
Os04g0126500	5.518	1.457	-1.45516	0.00107	0.00542709	Hypothetical protein.	down
Os03g0675300	0.717	0.0426667	-1.45549	0.00774214	0.0288342	Hypothetical conserved gene.	down
Os10g0516900	14.673	4.50967	-1.45621	2.35664e-06	2.31439e-05	Conserved hypothetical protein.	down
Os08g0193200	1.5465	0.24	-1.45641	0.00809099	0.0299249	Hypothetical conserved gene.	down
Os02g0269200	18.4465	5.74233	-1.45701	3.65826e-07	4.16437e-06	Dynein light chain, type 1 family protein.	down
Os10g0563900	3.135	0.728	-1.45828	0.00304627	0.0131504	P-type cyclin, PHO80 homologous protein, Coordination of phosphate starvation signaling and cell cycle progression under phosphate starvation stress	down
Os11g0114300	8.9875	2.31767	-1.45931	0.0012074	0.00600764	Conserved hypothetical protein.	down
Os01g0552050	6.0115	1.73733	-1.45941	0.000106675	0.000715227	Hypothetical protein.	down
Os02g0653400	17.864	5.71367	-1.45951	1.33352e-09	2.20279e-08	Similar to OSIGBa0101C23.8 protein.	down
Os03g0108300	32.2985	0.785	-1.46058	0.00514284	0.0205698	Similar to xyloglucan endotransglucosylase/hydrolase protein 32.	down
Os09g0542700	0.7815	0.0573333	-1.46121	0.00804848	0.0297971	Protein phosphatase 2A, regulatory B subunit, B56 family protein.	down
Os01g0969100	16.142	5.20667	-1.46209	5.02226e-12	1.121e-10	NAD(P)-binding domain containing protein.	down
Os01g0856500	18.962	6.151	-1.46232	1.72248e-13	4.58314e-12	Auxin transporter, Primary root and root hair elongation, Cd stress response	down
Os01g0938100	46.647	14.7777	-1.46265	4.75105e-09	7.33876e-08	Photosystem II protein Psb28, class 1 domain containing protein.	down
Os09g0249400	9.2855	2.58867	-1.46432	0.000242618	0.00148521	Uncharacterised protein family UPF0497, trans-membrane plant domain containing protein.	down
Os12g0272500	2.567	0.727667	-1.4646	0.000144392	0.000935063	Non-protein coding transcript.	down
Os05g0121800	3.371	0.888	-1.46469	0.000806411	0.00423625	Conserved hypothetical protein.	down
Os04g0685400	63.2465	20.2497	-1.46474	4.88211e-11	9.72042e-10	Harpin-induced 1 domain containing protein.	down
Os06g0163400	6.0165	1.77567	-1.46476	2.76418e-05	0.000214562	Thioredoxin domain 2 containing protein.	down
Os09g0431900	4.0195	0.899667	-1.46577	0.00363144	0.0153031	Zinc finger, C2H2-type domain containing protein.	down
Os01g0672100	27.318	8.74367	-1.46665	3.4461e-11	7.01055e-10	No apical meristem (NAM) protein domain containing protein.	down
Os03g0146200	19.5745	6.078	-1.46697	1.62534e-07	1.95924e-06	Conserved hypothetical protein.	down
Os06g0643700	4.9915	1.43233	-1.46716	7.98282e-05	0.000554835	Hly-III related domain containing protein.	down
Os05g0147133	1.8315	0.464667	-1.46782	0.00121725	0.00604972	Similar to predicted protein.	down
Os07g0671450	7.327	1.61767	-1.46789	0.00360481	0.0151945	Non-protein coding transcript.	down
Os02g0741700	10.177	3.21367	-1.46828	3.95065e-09	6.16424e-08	Conserved hypothetical protein.	down
Os01g0180400	4.8765	1.252	-1.46996	0.00102235	0.00521778	Protein of unknown function DUF581 domain containing protein.	down
Os08g0290700	1.5355	0.207667	-1.47017	0.00804045	0.0297716	Winged helix repressor DNA-binding domain containing protein.	down
Os11g0649600	5.982	1.60567	-1.47074	0.000518857	0.00289962	Uncharacterised protein family UPF0497, trans-membrane plant subgroup domain containing protein.	down
Os05g0123100	19.527	6.19267	-1.47094	5.69164e-10	9.90815e-09	Glycosyl transferase, family 43 protein.	down
Os11g0302800	0.5575	0.0623333	-1.47136	0.00817956	0.0301545	Protein of unknown function DUF724 family protein.	down
Os03g0201500	0.8205	0.158	-1.47249	0.00536975	0.0213502	Glycosyl hydrolase, GH10 family protein, Modulation of defence response, Contrasting roles in immunity depending on the type of pathogens (hemibiotrophic vs necrotrophic)	down
Os06g0631800	1.0175	0.160333	-1.47293	0.00717738	0.0271284	Conserved hypothetical protein.	down
Os02g0814400	59.596	19.2437	-1.4741	1.20854e-15	4.11469e-14	Cytochrome c, monohaem domain containing protein.	down
Os07g0627600	3.8115	0.112667	-1.47464	0.00612115	0.0237411	Non-protein coding transcript.	down
Os08g0105901	4.2165	1.002	-1.47478	0.00212277	0.00969613	Hypothetical gene.	down
Os04g0608100	80.8165	26.3643	-1.47478	4.67163e-23	3.03506e-21	Ribosomal protein S5 domain 2-type fold domain containing protein.	down
Os02g0799300	21.72	6.96467	-1.47489	2.1347e-13	5.6059e-12	Similar to H0306F03.12 protein.	down
Os08g0444500	2.738	0.234333	-1.47495	0.00767145	0.0286239	Conserved hypothetical protein.	down
Os03g0596400	0.4415	0.0356667	-1.47688	0.0075655	0.0283133	Conserved hypothetical protein.	down
Os08g0400000	4.1235	1.283	-1.47917	1.71705e-08	2.45929e-07	Similar to Puromycin-sensitive aminopeptidase (EC 3.4.11.-) (PSA).	down
Os03g0267800	12.37	3.937	-1.47947	8.17593e-12	1.77793e-10	Ubiquitin-interacting motif-containing ubiquitin receptor, Homologue of Arabidopsis DA1, Positive regulation of grain size and weight	down
Os10g0565401	12.785	3.01533	-1.4798	0.00222365	0.0100813	Hypothetical conserved gene.	down
Os03g0591300	1.639	0.336333	-1.48014	0.00422768	0.0174094	Helix-loop-helix DNA-binding domain containing protein.	down
Os06g0156600	0.912	0.0583333	-1.48108	0.0070478	0.026708	Lipase, GDSL domain containing protein.	down
Os05g0191700	3.55	0.645333	-1.48159	0.00572878	0.0224975	Similar to Stem 28 kDa glycoprotein.	down
Os05g0521700	0.9395	0.204	-1.48162	0.00326318	0.0139238	Conserved hypothetical protein.	down
Os07g0637400	34.98	11.079	-1.48223	1.32787e-11	2.81052e-10	Qb-SNARE (soluble N-ethylmaleimide-sensitive factor attachment protein receptor) protein, Abiotic stress response	down
Os06g0547400	7.757	0.232667	-1.48276	0.00497754	0.020028	Similar to Peroxidase P7 (EC 1.11.1.7) (TP7).	down
Os03g0301550	0.2715	0.01	-1.48281	0.00609236	0.0236567	Hypothetical gene.	down
Os05g0104200	15.2205	4.762	-1.48311	1.42336e-09	2.34233e-08	Polygalacturonase inhibiting protein, Inhibitor of fungal polygalacturonase, Sheath blight resistance	down
Os03g0738900	24.6975	7.95633	-1.48327	8.96715e-18	3.72663e-16	NPH3 domain containing protein.	down
Os02g0467600	2.539	0.623667	-1.48335	0.00138022	0.00674196	Similar to Cinnamate 4-hydroxylase CYP73.	down
Os01g0702300	0.3855	0	-1.484	0.00463369	0.0188121	Peptidase S8/S53, subtilisin/kexin/sedolisin domain containing protein.	down
Os09g0266950	3.669	0.914	-1.48473	0.00110049	0.00555699	Hypothetical protein.	down
Os01g0624000	5.9185	1.71867	-1.48663	2.61575e-05	0.000203948	Ceramidase	down
Os09g0460100	12.37	3.65067	-1.48796	7.72521e-06	6.76234e-05	Conserved hypothetical protein.	down
Os01g0744000	31.8745	4.37433	-1.48879	0.00729144	0.0274801	Similar to Kinesin heavy chain (Fragment).	down
Os07g0694400	8.842	0.507333	-1.48896	0.00608417	0.0236379	Glycosyl transferase, family 43 protein.	down
Os04g0594100	9.882	3.01333	-1.48929	2.34979e-07	2.76505e-06	MYB transcription factor, Regulation of cellulose biosynthesis during secondary cell wall formation	down
Os01g0719400	1.8225	0.491333	-1.48964	0.00028071	0.00168761	CASC3/Barentsz eIF4AIII binding domain containing protein.	down
Os02g0747900	1.795	0.207333	-1.49115	0.0073519	0.0276642	Atypical basic helix-loop-helix protein, Control of cell elongation, Regulator of grain size and leaf angle	down
Os06g0107100	8.2395	2.12567	-1.49191	0.000705164	0.00377713	Protein of unknown function DUF819 family protein.	down
Os05g0395116	1.056	0.101667	-1.49214	0.00726918	0.0274032	Similar to dehydration-responsive protein-related.	down
Os04g0649500	11.2725	3.35167	-1.49232	2.61708e-06	2.54817e-05	Similar to H0212B02.4 protein.	down
Os01g0597800	9.5115	2.784	-1.4932	8.14318e-06	7.095e-05	UDP-glucuronosyl/UDP-glucosyltransferase family protein.	down
Os10g0552700	1.3415	0	-1.49406	0.0044161	0.0180632	Similar to Tumor-related protein (Fragment).	down
Os05g0503000	64.911	20.751	-1.49468	2.07898e-18	9.32052e-17	Similar to Secretory carrier membrane protein.	down
Os07g0586200	3.19	0.778333	-1.49558	0.00119848	0.00596551	Acetylcholinesterase, Positive regulation of gravitropic response	down
Os02g0138900	1.9365	0.422333	-1.49793	0.0027293	0.0119696	Similar to ATCAX5; calcium:cation antiporter/ cation:cation antiporter.	down
Os11g0106400	3.447	0.903	-1.49847	0.000385947	0.00222525	Similar to Ubiquitin-activating enzyme E1 2.	down
Os07g0599600	2.912	0.589	-1.49849	0.00382235	0.0160004	Hypothetical protein.	down
Os01g0294700	35.6235	0.731	-1.4992	0.00409583	0.0169598	Haem peroxidase, plant/fungal/bacterial family protein.	down
Os06g0528700	7.822	2.291	-1.4998	4.79573e-06	4.37714e-05	Flavin-containing monooxygenase FMO family protein.	down
Os02g0589700	56.7065	17.8527	-1.50013	4.16291e-13	1.06439e-11	Lecithin:cholesterol/phospholipid:diacylglycerol acyltransferase domain containing protein.	down
Os03g0115000	1.8615	0.23	-1.50235	0.00679404	0.0258768	Cupredoxin domain containing protein.	down
Os04g0129900	20.178	6.39133	-1.50279	8.39059e-16	2.89819e-14	Similar to OSIGBa0103I21.1 protein.	down
Os09g0505400	0.925	0.0726667	-1.50285	0.00668645	0.025542	Hypothetical conserved gene.	down
Os03g0161400	7.3245	0.396667	-1.50542	0.00551121	0.0218132	Similar to IQ calmodulin-binding motif family protein, expressed.	down
Os08g0409100	21.914	6.92933	-1.50619	3.92522e-17	1.54542e-15	Trehalose-6-phosphate phosphatase.	down
Os12g0493900	4.5155	1.27133	-1.50647	3.09041e-05	0.000237004	Armadillo-like helical domain containing protein.	down
Os04g0103700	4.445	1.324	-1.50727	5.63329e-07	6.19847e-06	S-Domain receptor like kinase-22, Response to drought, submergence, and Xanthomonas oryzae pv. Oryzae	down
Os05g0428400	0.924	0.0246667	-1.50785	0.0050537	0.0202659	Rossmann-like alpha/beta/alpha sandwich fold domain containing protein.	down
Os01g0929000	3.581	0.859333	-1.50879	0.00114801	0.00575142	Similar to aminopeptidase.	down
Os10g0427900	4.8425	1.37567	-1.5095	1.58419e-05	0.00013024	Conserved hypothetical protein.	down
Os05g0244500	10.715	3.307	-1.50978	9.86209e-11	1.88062e-09	Glycoside hydrolase, family 5 protein.	down
Os03g0439500	13.758	4.01733	-1.50989	3.35395e-06	3.17741e-05	2OG-Fe(II) oxygenase domain containing protein.	down
Os07g0634400	59.8405	19.072	-1.50999	7.93051e-25	6.21666e-23	HAD-superfamily hydrolase, subfamily IA, variant 3 domain containing protein.	down
Os01g0686000	10.54	3.05033	-1.51078	6.3567e-06	5.65707e-05	Similar to cDNA, clone: J100026I16, full insert sequence.	down
Os02g0782800	1.055	0.247667	-1.51127	0.001354	0.00663371	Tetratricopeptide repeat domain-containing protein, Close ortholog of Arabidopsis BRU1, DNA repair, Determination of spikelet number	down
Os09g0353700	4.422	1.00567	-1.51276	0.00183522	0.00854979	Similar to Leucoanthocyanidin dioxygenase.	down
Os08g0506400	1.8865	0.261333	-1.51305	0.00624832	0.024136	Serine/threonine protein kinase domain containing protein.	down
Os04g0127800	1.5505	0.379333	-1.51355	0.000795588	0.00418275	Coactivator CBP, KIX domain containing protein.	down
Os07g0595750	8.787	1.34667	-1.51598	0.0056411	0.0222332	Similar to predicted protein.	down
Os01g0236400	3.726	0.950667	-1.51699	0.000439935	0.002504	Similar to protein ABIL1.	down
Os08g0285600	1.511	0.373333	-1.51727	0.000692907	0.00371832	Similar to phytosulfokine receptor.	down
Os10g0173000	22.738	6.31767	-1.51744	3.74023e-05	0.000281075	Conserved hypothetical protein.	down
Os02g0706900	10.2835	2.95867	-1.5177	6.54026e-06	5.80661e-05	Alpha/beta hydrolase family protein.	down
Os02g0780200	0.375	0.0116667	-1.51784	0.00500812	0.0201294	Peptidase S8, subtilisin-related domain containing protein.	down
Os02g0786900	0.6825	0.041	-1.51936	0.00580916	0.0227835	Similar to Pathogenesis-related protein PR-1 precursor.	down
Os08g0148300	1.8385	0.167	-1.52053	0.00616903	0.0238719	Conserved hypothetical protein.	down
Os07g0559400	7.478	1.65167	-1.52237	0.00198567	0.00914654	Similar to uncharacterized secreted protein.	down
Os02g0126600	21.597	6.51567	-1.52256	4.34994e-09	6.74305e-08	Conserved hypothetical protein.	down
Os12g0569900	0.967	0.155	-1.52322	0.00501983	0.0201579	Similar to Zn finger protein (Fragment).	down
Os06g0146900	1.6795	0.111	-1.52375	0.00571951	0.022478	Hypothetical protein.	down
Os06g0683700	9.426	2.23733	-1.52449	0.00105485	0.00536067	Similar to wound induced protein.	down
Os03g0135550	2.7045	0.5	-1.52477	0.00383367	0.0160443	Hypothetical gene.	down
Os08g0504000	1.1485	0.219667	-1.52489	0.00355169	0.0150094	Similar to WIP5 protein.	down
Os08g0248700	3.5465	0.903333	-1.52494	0.000356085	0.00207594	MYELOBLASTOSIS (MYB) transcription factor 36a, Regulation of Casparian strip formation at the root endodermis	down
Os01g0595201	5.1045	0.802333	-1.52612	0.005017	0.0201527	Similar to metal ion binding protein.	down
Os03g0128000	44.842	2.90333	-1.52638	0.00528814	0.0210513	FAS1 domain domain containing protein.	down
Os10g0111700	4.193	1.17933	-1.52661	1.44155e-05	0.000119553	Similar to POT family protein, expressed.	down
Os06g0522300	1.4905	0.153333	-1.52668	0.00606646	0.0235796	Haem peroxidase family protein.	down
Os12g0594200	8.817	2.57933	-1.52694	6.09904e-07	6.66381e-06	Hypothetical conserved gene.	down
Os02g0582900	16.6175	4.34767	-1.52726	0.000199034	0.0012443	Conserved hypothetical protein.	down
Os05g0585700	3.6715	0.697667	-1.52804	0.00335981	0.0142803	Helix-turn-helix, AraC type, subdomain 2 domain containing protein.	down
Os04g0423400	28.5515	8.24233	-1.52807	1.41609e-06	1.45169e-05	Similar to OSIGBa0076I14.3 protein.	down
Os04g0364800	26.1555	7.70667	-1.52813	1.59378e-07	1.92474e-06	Barwin-related endoglucanase domain containing protein.	down
Os02g0596900	16.3075	5.00867	-1.52875	4.9199e-13	1.24337e-11	Actin/actin-like family protein.	down
Os02g0812000	0.7705	0	-1.52889	0.00372513	0.0156404	NAD(P)-binding domain containing protein.	down
Os10g0390000	0.9255	0	-1.52889	0.00372513	0.0156404	Conserved hypothetical protein.	down
Os07g0674400	9.494	2.48867	-1.52934	0.000162019	0.00103603	Pollen Ole e 1 allergen/extensin domain containing protein.	down
Os01g0226300	15.2885	4.51867	-1.52939	1.34602e-07	1.65221e-06	Reticulon family protein.	down
Os04g0515900	11.8295	3.49133	-1.53092	5.37549e-08	7.07953e-07	Similar to NAM / CUC2-like protein.	down
Os01g0857650	0.4705	0.016	-1.5314	0.00473668	0.0191827	Hypothetical protein.	down
Os06g0147600	2.1285	0.158667	-1.53195	0.00570768	0.0224416	Conserved hypothetical protein.	down
Os01g0939600	17.479	5.295	-1.53246	1.74079e-10	3.21874e-09	Similar to Glycerol-3-phosphate dehydrogenase-like protein (Fragment).	down
Os03g0726100	439.089	138.243	-1.53254	2.58315e-33	3.54094e-31	&alpha;-tubulin	down
Os05g0452800	12.451	3.64933	-1.5331	1.60119e-07	1.9328e-06	Zinc finger, RING/FYVE/PHD-type domain containing protein.	down
Os05g0267800	27.405	8.26733	-1.53384	4.81191e-10	8.42148e-09	Cellular retinaldehyde-binding/triple function, C-terminal domain containing protein.	down
Os01g0176400	1.0235	0	-1.53544	0.0035972	0.0151759	Similar to Photoreceptor-interacting protein-like.	down
Os02g0613900	9.1725	2.40833	-1.53566	0.000131376	0.000860782	Similar to Adenine phosphoribosyltransferase 2 (EC 2.4.2.7) (APRT).	down
Os07g0506600	17.09	5.19033	-1.5363	1.32503e-11	2.80679e-10	Protein of unknown function DUF869, plant family protein.	down
Os05g0402900	9.8845	2.91867	-1.53795	2.70481e-08	3.76088e-07	Similar to EDGP.	down
Os04g0376700	2.957	0.589333	-1.53815	0.0027487	0.0120365	Similar to ER lumen protein retaining receptor (HDEL receptor) (PGP169-12).	down
Os10g0150400	270.955	4.66333	-1.53861	0.00323188	0.0138215	Protein of unknown function DUF1210 family protein.	down
Os03g0119966	4.8505	1.35767	-1.53934	8.60553e-06	7.46802e-05	NAC-domain protein, Resistance to rice dwarf virus, Regulator of jasmonate (JA) signaling	down
Os01g0849100	0.434	0	-1.53993	0.00353387	0.0149425	Small GTPase Rac/ROP guanine nucleotide exchange factor, Signal transduction	down
Os06g0148200	0.696	0	-1.53993	0.00353387	0.0149425	Lipase, GDSL domain containing protein.	down
Os12g0580950	0.96	0	-1.53993	0.00353387	0.0149425	Hypothetical protein.	down
Os12g0626200	1.2975	0	-1.53993	0.00353387	0.0149425	Auxin responsive SAUR protein family protein.	down
Os01g0702700	13.071	3.90633	-1.54025	2.56075e-09	4.08565e-08	Similar to Transcription factor MYB86 (Myb-related protein 86) (AtMYB86) (Myb homolog 4) (AtMyb4).	down
Os02g0710700	0.7845	0.0216667	-1.54125	0.00438218	0.0179412	Hypothetical conserved gene.	down
Os01g0644600	15.825	4.612	-1.5414	1.67323e-07	2.01326e-06	Glutelin family protein.	down
Os05g0462500	6.07	1.63867	-1.54192	5.0842e-05	0.000370896	Transmembrane receptor, eukaryota domain containing protein.	down
Os07g0568000	41.032	12.1753	-1.5425	6.782e-09	1.0264e-07	Apolipophorin III-like domain containing protein.	down
Os07g0638100	6.891	1.975	-1.54259	8.25871e-07	8.83652e-06	Six-bladed beta-propeller, TolB-like domain containing protein.	down
Os06g0504900	0.7605	0	-1.54316	0.00347303	0.0147209	Similar to WRKY transcription factor 31.	down
Os05g0192100	1.665	0.274667	-1.54347	0.00417647	0.0172447	Similar to Stem 28 kDa glycoprotein.	down
Os05g0163300	37.17	0.786	-1.54422	0.00331221	0.0141032	Similar to Arabinogalactan protein-like.	down
Os01g0308600	2.2335	0.347	-1.5448	0.00458137	0.0186286	Conserved hypothetical protein.	down
Os04g0272200	1.44	0.284667	-1.54551	0.00262125	0.0115811	UDP-glucuronosyl/UDP-glucosyltransferase family protein.	down
Os11g0123066	1.1995	0.259	-1.54597	0.00163855	0.00778312	Conserved hypothetical protein.	down
Os03g0365800	1.3405	0.139	-1.54738	0.00541541	0.0214991	Lipase, GDSL domain containing protein.	down
Os05g0363500	17.994	5.51167	-1.5485	1.06161e-16	4.03412e-15	Hypothetical conserved gene.	down
Os03g0857500	6.9535	1.04067	-1.54947	0.00462882	0.0187953	Protein of unknown function DUF303, acetylesterase putative domain containing protein.	down
Os06g0703200	9.7415	2.96267	-1.5496	2.56489e-14	7.48651e-13	Disease resistance protein domain containing protein.	down
Os06g0607100	8.74	2.35967	-1.55032	2.72601e-05	0.000211914	Similar to phosphatidic acid phosphatase-related / PAP2-related.	down
Os10g0477600	25.3755	7.605	-1.55104	2.55858e-11	5.25402e-10	Similar to NAM / CUC2-like protein.	down
Os01g0525350	4.2405	0.659	-1.55317	0.0042972	0.0176374	Similar to RTFL15 (ROTUNDIFOLIA LIKE 15).	down
Os01g0534700	3.426	0.977667	-1.55372	4.02072e-07	4.53948e-06	ABC transporter, transmembrane domain domain containing protein.	down
Os01g0130400	0.7295	0.103667	-1.55679	0.00456088	0.0185597	Similar to Alpha-xylosidase precursor (Fragment).	down
Os05g0537200	6.014	1.66833	-1.55729	3.8976e-06	3.63675e-05	Similar to Myosin XI (Fragment).	down
Os03g0385400	64.3485	19.4353	-1.55848	4.43338e-14	1.25351e-12	Bifunctional inhibitor/plant lipid transfer protein/seed storage domain containing protein.	down
Os05g0510800	4.6585	1.283	-1.55895	5.92552e-06	5.30778e-05	Similar to Cellulose synthase-like family C1 protein.	down
Os05g0245300	35.071	9.70367	-1.55901	4.24554e-06	3.93197e-05	Uncharacterised protein family UPF0497, trans-membrane plant subgroup domain containing protein.	down
Os10g0376400	1.4475	0.123333	-1.56005	0.00500691	0.0201294	Similar to Phosphate-induced protein 1 conserved region containing protein.	down
Os04g0107300	3.2905	0.764	-1.56018	0.00068563	0.00368456	NAD(P)-binding domain containing protein.	down
Os07g0253100	0.3815	0.0106667	-1.56077	0.00401948	0.016678	Conserved hypothetical protein.	down
Os07g0604800	36.82	11.0987	-1.5608	1.95545e-14	5.74607e-13	UDP-arabinopyranose mutase, Pollen wall morphogenesis	down
Os10g0524700	4.0485	1.07167	-1.56337	3.18656e-05	0.000243593	Cytochrome P450 family protein.	down
Os09g0482900	17.1185	5.15267	-1.56494	9.44228e-15	2.89144e-13	UDP-glucuronosyl/UDP-glucosyltransferase family protein.	down
Os07g0603800	33.9185	10.04	-1.56513	4.71352e-11	9.40621e-10	Nitrate transporter, Regulation of tiller number and grain yield	down
Os01g0274800	1.2255	0.174667	-1.56516	0.00420592	0.0173312	R2R3-type MYB transcription factor, Sugar partitioning into anther	down
Os12g0115050	18.976	4.29233	-1.56727	0.00084935	0.00443512	Non-protein coding transcript.	down
Os04g0498900	2.093	0.397333	-1.56793	0.00235859	0.0105777	Similar to N-acetyltransferase ESCO1.	down
Os03g0215200	1.333	0.111667	-1.56808	0.00480176	0.0194132	Putative transcription factor, Carpel specification, Midrib formation	down
Os03g0850400	44.53	10.5537	-1.56811	0.000534613	0.00297705	Similar to Aspartokinase.	down
Os06g0229400	12.714	3.52067	-1.56848	2.75354e-06	2.66617e-05	Conserved hypothetical protein.	down
Os03g0730500	11.702	0.374333	-1.56979	0.00330707	0.0140836	Peptidase S10, serine carboxypeptidase family protein.	down
Os03g0308200	42.2695	12.8693	-1.57076	2.02406e-23	1.38005e-21	Modulation of leaf rolling, Regulation of abaxial side cell differentiation, Regulation of leaf shape, male fertility and seed size	down
Os09g0463600	0.5175	0.0763333	-1.57107	0.00394171	0.016423	Protein of unknown function DUF617, plant family protein.	down
Os12g0174300	1.0655	0	-1.57155	0.00301139	0.0130149	Conserved hypothetical protein.	down
Os03g0825600	5.443	1.19633	-1.57221	0.000984566	0.00504658	Hypothetical conserved gene.	down
Os08g0527800	0.6945	0.07	-1.57267	0.00469931	0.0190637	Similar to Ubiquitin carboxyl-terminal hydrolase.	down
Os03g0386800	1.135	0.193333	-1.57287	0.00307146	0.0132417	Peptidase S10, serine carboxypeptidase family protein.	down
Os11g0234200	1.22	0.24	-1.57296	0.00194669	0.00899544	Zinc finger, RING/FYVE/PHD-type domain containing protein.	down
Os12g0547500	1.0545	0.205667	-1.57348	0.00193884	0.00896552	Kinesin-14 family member, Non-processive, minus-end-directed motor protein that transports actin filaments along microtubules, Organization of the cytoskeletal architecture, Cell elongation and division	down
Os08g0502000	0.4615	0.0213333	-1.57447	0.00412801	0.0170769	N<sup>6</sup>-adenine methyltransferase-like (MTL) domain-containing protein, Anther development	down
Os10g0555300	0.7475	0.0366667	-1.57471	0.00413206	0.0170882	Zinc finger, C2H2-like domain containing protein.	down
Os07g0691700	3.1565	0.175333	-1.5756	0.00395314	0.0164585	Conserved hypothetical protein.	down
Os12g0139300	4.532	1.22633	-1.57581	5.56479e-06	5.01023e-05	Similar to Cytochrome P450 90A1 (EC 1.14.-.-).	down
Os06g0119600	1.776	0.346	-1.57844	0.00190474	0.00882968	Peptidase aspartic, catalytic domain containing protein.	down
Os09g0552600	1.1915	0.105667	-1.57864	0.00454161	0.0184928	RmlC-like jelly roll fold domain containing protein.	down
Os04g0552000	1.169	0	-1.57902	0.00289022	0.0125805	Barwin-related endoglucanase domain containing protein.	down
Os05g0121100	0.514	0.0573333	-1.57956	0.00443502	0.0181264	Conserved hypothetical protein.	down
Os12g0138800	6.4375	1.87067	-1.58131	1.52369e-10	2.84545e-09	Six-bladed beta-propeller, TolB-like domain containing protein.	down
Os03g0800200	0.4905	0.062	-1.58222	0.00414914	0.0171451	ARGONAUTE (AGO) family protein, Development of pre-meiotic germ cells, Progression of meiosis	down
Os12g0121200	0.671	0.0336667	-1.58267	0.00399981	0.0166095	Conserved hypothetical protein.	down
Os10g0524600	27.1035	8.12033	-1.58345	5.85715e-19	2.74333e-17	Peptidase S8, subtilisin-related domain containing protein.	down
Os02g0575200	6.6675	1.73433	-1.58351	3.48329e-05	0.00026305	DNA/pantothenate metabolism flavoprotein, C-terminal domain containing protein.	down
Os07g0679500	1.4625	0.229667	-1.58352	0.0032866	0.01401	Similar to Transcription factor RF2b.	down
Os10g0509700	2.6715	0.560667	-1.58391	0.00112585	0.00565233	Hypothetical gene.	down
Os01g0713900	11.382	3.18667	-1.58436	1.4652e-07	1.78534e-06	Similar to Myosin.	down
Os03g0849500	1.2095	0.210333	-1.58511	0.00255436	0.0113346	Similar to BPH14-1.	down
Os02g0794500	1.2915	0.105667	-1.58597	0.00430576	0.0176671	Similar to Serine carboxypeptidase II precursor (EC 3.4.16.6) (Carboxypeptidase D) (Bri1 suppressor 1) [Contains: Serine carboxypeptidase II chain A; Serine carboxypeptidase II chain B].	down
Os09g0476800	1.008	0.033	-1.58635	0.00358095	0.0151196	FAS1 domain domain containing protein.	down
Os06g0676700	2.1255	0.501667	-1.58825	0.000303813	0.00180947	Similar to High pI alpha-glucosidase.	down
Os06g0122600	0.608	0.0896667	-1.58845	0.00346638	0.0146975	Peptidase C48, SUMO/Sentrin/Ubl1 domain containing protein.	down
Os01g0861900	11.324	3.285	-1.58929	3.78745e-11	7.63968e-10	Similar to transposon protein Mutator sub-class.	down
Os07g0238800	0.786	0.114333	-1.58986	0.00343844	0.0145837	Protein of unknown function DUF1723 domain containing protein.	down
Os01g0159200	2.5415	0.186667	-1.59074	0.00413835	0.0171093	Similar to Fasciclin-like protein FLA18.	down
Os06g0148700	1.3845	0.214	-1.59094	0.00319643	0.0136881	Conserved hypothetical protein.	down
Os03g0401366	1.192	0	-1.59264	0.00271519	0.0119233	Non-protein coding transcript.	down
Os02g0590200	34.244	10.1073	-1.59303	2.06151e-15	6.80635e-14	Lecithin:cholesterol/phospholipid:diacylglycerol acyltransferase domain containing protein.	down
Os12g0182500	3.4085	0.438	-1.59315	0.00389393	0.0162601	Conserved hypothetical protein.	down
Os10g0404900	7.6615	2.15167	-1.59387	5.94851e-08	7.78331e-07	Similar to HAHB-5 (Fragment).	down
Os06g0121000	1.4475	0	-1.59409	0.00269333	0.0118476	Conserved hypothetical protein.	down
Os10g0190100	0.7475	0	-1.59409	0.00269333	0.0118476	Similar to Sulfotransferase domain containing protein, expressed.	down
Os10g0568200	4.988	1.31667	-1.5952	9.7916e-06	8.40261e-05	Chaperonin Cpn60/TCP-1 family protein.	down
Os03g0837000	1.02	0.131333	-1.59629	0.00374867	0.0157212	Dcp1-like decapping domain containing protein.	down
Os12g0628100	20.607	5.83	-1.5967	5.1317e-09	7.88568e-08	Similar to Actin-depolymerizing factor 6 (ADF-6) (AtADF6).	down
Os02g0648300	10.8675	3.03033	-1.59677	7.49574e-08	9.62027e-07	SANT domain, DNA binding domain containing protein.	down
Os09g0468700	2.4015	0.446	-1.59705	0.00196195	0.00905796	Helix-loop-helix DNA-binding domain containing protein.	down
Os04g0531100	15.794	3.97567	-1.59845	5.24397e-05	0.000380747	Small C2-domain protein consisting of a single C2 domain, Phloem protein, Signaling pathway involving Ca<sup>2+</sup> ions, Defense response	down
Os11g0644600	11.2895	3.21133	-1.59878	8.51689e-10	1.44986e-08	Conserved hypothetical protein.	down
Os12g0625200	8.8825	2.44667	-1.59897	2.50101e-07	2.9272e-06	Hypothetical conserved gene.	down
Os10g0557600	1.397	0.17	-1.59933	0.00384181	0.0160655	GATA transcription factor, Brassinosteroids-mediated growth regulation, panicle development and grain shape/number/weight/yield	down
Os05g0531100	10.5765	2.65033	-1.59996	6.98804e-05	0.000492227	A member of S40 gene family, Leaf senescence, "Regulation of crosstalk among abiotic, biotic and developmental senescence"	down
Os10g0160100	1.837	0.193	-1.60105	0.00397848	0.016542	Glycoside hydrolase, family 17 protein.	down
Os02g0308800	88.5305	2.723	-1.60115	0.00277163	0.0121288	FAS1 domain domain containing protein.	down
Os04g0624600	80.6765	23.7483	-1.60175	3.18072e-16	1.14707e-14	Starch synthase, Starch biosynthesis	down
Os01g0602800	30.493	9.11067	-1.60218	2.57536e-27	2.40814e-25	Serine/threonine protein kinase-related domain containing protein.	down
Os03g0327600	47.7655	13.741	-1.60325	2.12888e-11	4.41316e-10	D-type euonymus-related lectin (EUL), "Response to salt and drought stress, hormone treatment", Response to biotic treatment	down
Os01g0695700	6.275	1.808	-1.60512	3.99257e-12	9.00375e-11	Similar to MDR-like ABC transporter.	down
Os01g0652800	8.5325	0.840667	-1.60583	0.00389881	0.0162753	Xyloglucan backbone O-acetyltransferase 1, DUF231 protein	down
Os01g0618900	34.2465	9.906	-1.60598	5.83208e-13	1.4612e-11	Similar to Polygalacturonase.	down
Os11g0289700	502.351	150.418	-1.6065	2.18773e-33	3.04676e-31	Cytochrome P450 family protein.	down
Os07g0558900	3.213	0.102333	-1.60695	0.00321047	0.0137392	Protein of unknown function wound-induced domain containing protein.	down
Os10g0513200	25.962	7.66	-1.6085	2.52432e-20	1.32184e-18	Boric acid channel, Regulation of boron distribution	down
Os09g0444500	4.3245	1.11533	-1.60889	1.63022e-05	0.000133508	Similar to Protein Brevis radix-like 1.	down
Os09g0311600	0.419	0.022	-1.60915	0.00350361	0.0148361	Similar to NBS-LRR type resistance protein (Fragment).	down
Os05g0417000	3.441	0.659667	-1.60937	0.00145835	0.00706559	Similar to LOB domain protein 6 (ASYMMETRIC LEAVES2).	down
Os12g0591600	4.135	1.08933	-1.60992	3.6494e-06	3.42584e-05	Conserved hypothetical protein.	down
Os01g0678800	3.7095	0.478333	-1.61	0.00343669	0.0145787	Heavy metal transport/detoxification protein domain containing protein.	down
Os07g0676600	4.6125	0.692667	-1.61054	0.00295281	0.012804	HLH (helix-loop-helix) protein, Mediation of defense to brown planthopper (BPH)	down
Os04g0445700	14.656	4.165	-1.61154	7.87158e-11	1.51987e-09	Similar to OSIGBa0140O07.8 protein.	down
Os04g0432100	1.4795	0.212	-1.61183	0.00307733	0.0132605	Transcription factor GRAS domain containing protein.	down
Os02g0247100	0.9875	0	-1.61213	0.00244769	0.010923	Similar to bZIP transcription factor family protein.	down
Os06g0697000	75.388	12.9317	-1.61245	0.00226618	0.0102392	Similar to Xyloglucan endo-transglucosylase/hydrolase 1.	down
Os12g0115500	575.482	147.483	-1.61494	1.12739e-05	9.54326e-05	Similar to nonspecific lipid-transfer protein 3.	down
Os03g0807700	3.054	0.435	-1.61541	0.00304119	0.0131328	Protein of unknown function DUF642 domain containing protein.	down
Os11g0160550	1.9195	0.365	-1.61628	0.00134555	0.00659971	Similar to GRAS family transcription factor containing protein.	down
Os05g0376800	1.142	0.0513333	-1.61976	0.00325331	0.0138908	Gibberellin regulated protein family protein.	down
Os12g0588800	1.552	0.267333	-1.62032	0.00196721	0.00907906	Cyclin D domain containing protein.	down
Os04g0689300	0.6825	0	-1.62086	0.00228232	0.0103009	PLC-like phosphodiesterase, TIM beta/alpha-barrel domain domain containing protein.	down
Os07g0560700	1.972	0.278333	-1.6214	0.00293827	0.0127557	Hypothetical conserved gene.	down
Os02g0588500	3.742	0.792	-1.62229	0.00065183	0.00352171	Hypothetical conserved gene.	down
Os11g0444000	2.512	0.430667	-1.62235	0.00201167	0.00924512	Similar to UDP-glucosyltransferase BX8.	down
Os04g0599650	2.4895	0.7	-1.62401	2.5032e-10	4.54348e-09	DNA helicase, UvrD/REP type domain containing protein.	down
Os06g0555101	31.1095	8.55833	-1.62443	1.00256e-08	1.48048e-07	Hypothetical gene.	down
Os11g0232100	4.425	1.14833	-1.62488	5.34331e-06	4.83743e-05	Protein kinase, core domain containing protein.	down
Os11g0507200	34.4805	9.69	-1.62491	7.44444e-11	1.44214e-09	Similar to transferase.	down
Os06g0146100	3.246	0.898333	-1.62513	3.51571e-09	5.53507e-08	NB-ARC domain containing protein.	down
[truncated: 1,409 more rows]

## Sheet: Table 2
Supplementary Table 2: Differentially expressed genes (DEGs) in BPH30T exposed to BPH for 48h compared with unfed BPH30T plants.
ID	R0_exp	R48_exp	log2FoldChange	pvalue	padj	Description	Regulate
Os08g0139700	0.0776667	12.066	5.69491	2.53376e-46	2.40716e-44	Similar to terpene synthase 6.	up
Os08g0167800	5.179	201.342	5.07336	6.3836e-287	4.29074e-283	Similar to Sesquiterpene synthase.	up
Os06g0640599	0.0463333	14.297	4.84712	5.53055e-24	1.89903e-22	Hypothetical protein.	up
Os03g0797500	0.0946667	7.24967	4.73883	2.72354e-29	1.317e-27	Similar to Indole-3-glycerol phosphate lyase (Fragment).	up
Os02g0323600	0.044	3.52633	4.29578	7.29234e-20	1.89615e-18	Similar to Cytochrome P450-like protein.	up
Os01g0343100	0.021	2.80367	4.28239	8.12107e-18	1.80151e-16	Protein of unknown function DUF594 family protein.	up
Os02g0121700	0	2.27033	4.27435	8.7066e-17	1.76137e-15	Terpenoid synthase domain containing protein.	up
Os02g0719600	1.473	32.5887	4.19252	9.67945e-99	3.94305e-96	SAM dependent carboxyl methyltransferase family protein.	up
Os03g0853200	0.340667	12.0547	4.18513	3.15118e-26	1.26641e-24	Tetraspanin domain containing protein.	up
Os06g0476200	1.235	50.2223	4.04354	9.25746e-19	2.20067e-17	Similar to Phosphoglucomutase precursor (EC 5.4.2.2).	up
Os11g0540600	0.217667	7.705	4.02715	1.24821e-21	3.68784e-20	Protein of unknown function DUF247, plant family protein.	up
Os04g0341500	11.477	267.017	4.0268	3.32512e-36	2.17516e-34	Similar to OSIGBa0159H11-OSIGBa0137A07.8 protein.	up
Os02g0318450	1.54667	32.0567	3.9846	1.51075e-51	1.71384e-49	ABC transporter-like domain containing protein.	up
Os04g0617900	0.027	4.73767	3.8245	2.46521e-13	3.54626e-12	Similar to germin-like protein subfamily 1 member 11.	up
Os11g0479000	2.985	53.6663	3.81469	1.70041e-47	1.66851e-45	Conserved hypothetical protein.	up
Os12g0116100	1.49667	26.1503	3.79664	4.63925e-55	6.11426e-53	WRKY transcription factor, Disease resistance against Xoo	up
Os01g0508500	3.90867	62.8237	3.76391	6.08579e-87	1.79805e-84	Conserved hypothetical protein.	up
Os01g0946500	0.197667	5.42133	3.74011	3.19093e-19	7.88524e-18	Similar to Glucan endo-1, 3-beta-glucosidase GV (EC 3.2.1.39) ((1->3)-beta-glucan endohydrolase GV) ((1->3)-beta-glucanase isoenzyme GV) (Beta-1, 3- endoglucanase GV).	up
Os01g0793300	1.16333	17.9203	3.67962	1.44685e-73	3.063e-71	Di-copper centre-containing domain containing protein.	up
Os04g0518400	1.92467	29.7933	3.66887	1.53046e-66	2.78027e-64	Phenylalanine ammonia-lyase, Resistance to brown planthopper (BPH)	up
Os02g0318500	0.787	13.681	3.65218	8.9868e-34	5.35741e-32	ABC transporter-like domain containing protein.	up
Os02g0318600	0.262667	9.01333	3.63195	9.61842e-15	1.60622e-13	Similar to PDR-like ABC transporter.	up
Os06g0579200	0.399	7.93733	3.5703	5.29872e-21	1.49802e-19	Low-affinity cation transporter, Regulation of cadmium transport to the grains	up
Os07g0181100	0.629667	10.2023	3.56084	8.11342e-33	4.63137e-31	C4-dicarboxylate transporter/malic acid transport protein family protein.	up
Os09g0417800	16.764	216.356	3.52765	3.08773e-227	1.03771e-223	WRKY transcription factor, Transcriptional repressor, Pathogen defense	up
Os09g0417600	15.565	199.775	3.50325	8.23105e-166	1.1065e-162	WRKY transcription factor, Transcriptional repressor, Pathogen defense, Alkali tolerance at the germination stage	up
Os02g0539200	0.016	1.788	3.50252	2.3364e-11	2.70062e-10	E3 ubiquitin ligase, Negative regulation of resistance to M. grisea, Negative regulation of tolerance to drought stress	up
Os11g0687200	11.684	153.933	3.47769	3.99088e-77	9.24989e-75	Hypothetical conserved gene.	up
Os12g0116800	0.718333	11.291	3.45708	7.45446e-25	2.71205e-23	WRKY transcription factor, Bacterial blight disease resistance, Bakanae disease resistance	up
Os08g0434566	0.027	0.996667	3.44457	2.85316e-12	3.63727e-11	Hypothetical gene.	up
Os07g0670200	0.721333	11.5173	3.39491	1.08145e-21	3.21637e-20	C2 calcium-dependent membrane targeting domain containing protein.	up
Os04g0581100	3.93267	48.0807	3.37553	7.39337e-74	1.5776e-71	Salicylic acid hydroxylase 3, Disease resistance, SA homeostasis	up
Os11g0208651	0.146667	2.97033	3.35146	2.12271e-14	3.43389e-13	Hypothetical protein.	up
Os01g0108500	1.77	22.2883	3.32848	2.28293e-36	1.50071e-34	Protein of unknown function DUF3778 domain containing protein.	up
Os12g0283400	0	2.863	3.3173	1.5406e-09	1.40791e-08	Pectinesterase inhibitor domain containing protein.	up
Os11g0160400	0.513333	19.1773	3.3126	2.09575e-10	2.15721e-09	Conserved hypothetical protein.	up
Os02g0561900	0.223333	5.831	3.2992	7.36449e-12	8.95936e-11	Similar to E3 ubiquitin-protein ligase EL5.	up
Os11g0173432	0.121333	1.95667	3.29758	1.36072e-17	2.95272e-16	Protein kinase, catalytic domain domain containing protein.	up
Os05g0368000	12.093	138.231	3.25577	2.25031e-53	2.84046e-51	Non-protein coding transcript.	up
Os01g0821300	0.453667	7.07933	3.24935	9.93727e-17	1.99086e-15	WRKY transcription factor, Promotion of phosphate accumulation under Pi-replete conditions	up
Os07g0524900	3.22067	34.6777	3.2121	9.07331e-77	2.06733e-74	Protein of unknown function DUF6, transmembrane domain containing protein.	up
Os12g0111800	0.543667	19.4667	3.20159	1.38514e-09	1.27362e-08	Similar to Class III peroxidase 136.	up
Os08g0466200	0.0763333	1.97933	3.1618	2.03569e-10	2.09941e-09	Similar to KUP-related potassium transporter.	up
Os01g0311800	0.134	2.77367	3.16039	1.40766e-11	1.67313e-10	Similar to Pectin methylesterase 8 (Fragment).	up
Os08g0168000	4.58867	45.8753	3.12469	8.49653e-88	2.59588e-85	Terpene synthase, Resistance to aphids (Rhopalosiphum padi)	up
Os11g0103400	0.301667	3.89833	3.11246	3.47434e-17	7.27502e-16	Similar to IBR domain containing protein.	up
Os12g0559200	31.249	284.715	3.04045	1.10693e-251	4.96015e-248	13-lipoxygenase, Regulation of plant defense and growth, Herbivore resistance	up
Os12g0116700	4.485	41.467	3.00671	1.54527e-71	3.07749e-69	Similar to WRKY transcription factor 64.	up
Os07g0526400	6.19033	80.724	3.00338	1.28819e-13	1.91138e-12	Polyketide synthase, type III domain containing protein.	up
Os06g0287200	0.123667	1.75033	2.93566	1.73145e-11	2.04264e-10	Similar to NBS-LRR type R protein Nbs7-75.	up
Os05g0478700	1.21733	11.596	2.9119	5.36407e-25	1.97559e-23	Hypothetical conserved gene.	up
Os10g0162842	5.50833	46.7063	2.89302	7.03332e-79	1.68837e-76	Hypothetical protein.	up
Os10g0468500	1.85267	16.8013	2.86958	2.59886e-29	1.26124e-27	Serine/threonine protein kinase-related domain containing protein.	up
Os06g0242000	0.738667	7.12067	2.84898	3.01501e-18	6.92834e-17	Similar to benzoate carboxyl methyltransferase.	up
Os01g0508100	1.7	16.27	2.8432	3.37376e-19	8.3141e-18	Ferritin/ribonucleotide reductase-like family protein.	up
Os01g0577300	0.0323333	1.20133	2.783	2.36208e-07	1.57468e-06	bHLH protein, Regulation of anthocyanin synthesis in the leaf sheath, (Nipponbare: nonfunctional)	up
Os09g0354300	5.755	45.9447	2.78272	6.48649e-52	7.48479e-50	Similar to leucoanthocyanidin dioxygenase.	up
Os02g0194700	0.879333	7.39133	2.77485	1.49184e-27	6.5646e-26	Similar to Lipoxygenase 2.3, chloroplast precursor (EC 1.13.11.12) (LOX2:Hv:3).	up
Os06g0127100	0.0343333	2.63133	2.76823	4.99204e-07	3.14913e-06	Dehydration-responsive element binding protein 1C, Chilling tolerance, Positive regulation of heat tolerance, Positive regulation of salt tolerance	up
Os11g0284032	0.0376667	2.66367	2.75924	5.1243e-07	3.22575e-06	Similar to POT family protein.	up
Os08g0355400	0.676333	5.974	2.72908	1.71097e-17	3.67715e-16	Protein of unknown function DUF247, plant family protein.	up
Os03g0657400	2.04167	19.211	2.72157	5.1158e-14	7.92757e-13	Hypothetical conserved gene.	up
Os11g0687100	10.1273	77.2497	2.71602	4.91549e-49	5.06352e-47	von Willebrand factor, type A domain containing protein.	up
Os02g0677300	0.250333	3.37867	2.68977	1.35052e-08	1.08291e-07	Typical CBF/DREB1 transcription factor, Dehydration-responsive element binding protein 1G, Cold stress tolerance, Positive regulation of heat, salt and drought tolerance	up
Os01g0108400	25.148	182.345	2.68555	1.65124e-73	3.46837e-71	Helix-loop-helix DNA-binding domain containing protein.	up
Os10g0320100	0.556667	4.878	2.67538	7.66566e-15	1.29622e-13	Flavonoid 3'-hydroxylase, Cytochrome P450 75B3, Flavone C-glycosides biosynthesis	up
Os04g0572400	0.0613333	1.33433	2.67467	3.46422e-07	2.2522e-06	Dehydration-responsive element binding protein 1E, Chilling tolerance, Positive regulation of heat tolerance	up
Os11g0116600	0.675	8.04967	2.66609	6.55323e-09	5.50767e-08	Conserved hypothetical protein.	up
Os10g0569600	256.334	1820.22	2.65615	5.0235e-65	8.71366e-63	Similar to RIR1b protein precursor.	up
Os11g0598300	1.141	8.27567	2.65073	1.35768e-47	1.34696e-45	NB-ARC domain containing protein.	up
Os06g0185400	4.77433	35.6263	2.64549	1.49453e-27	6.56569e-26	Conserved hypothetical protein.	up
Os07g0263400	0	1.52233	2.64484	2.0976e-06	1.18703e-05	Similar to oxidoreductase family protein.	up
Os11g0691280	0	0.607333	2.64	2.19392e-06	1.23634e-05	EGF-type aspartate/asparagine hydroxylation site domain containing protein.	up
Os11g0598500	1.04833	7.59733	2.63632	8.05106e-39	5.78772e-37	NB-ARC domain containing protein.	up
Os03g0738600	0.0916667	1.09667	2.61705	1.76242e-08	1.38794e-07	Lipoxygenase, Seed germination and longevity	up
Os07g0671000	13.8647	101.817	2.61274	1.62804e-24	5.78224e-23	Homologue of Arabidopsis FLOWERING PROMOTING FACTOR1 (FPF1), ACE1 homologue, Control of internode elongation during the reproductive phase	up
Os07g0492966	0.297667	2.74233	2.60328	4.1406e-11	4.65986e-10	Ankyrin repeat domain containing protein.	up
Os11g0204500	0.127333	1.486	2.59353	2.60776e-08	2.00952e-07	Conserved hypothetical protein.	up
Os01g0254850	2.86067	22.3297	2.59089	1.79282e-17	3.84078e-16	Hypothetical conserved gene.	up
Os12g0443000	0.151667	2.56367	2.57689	6.8527e-07	4.21447e-06	Similar to Cytochrome P450 family protein, expressed.	up
Os02g0818900	1.62133	12.9	2.56477	9.11771e-15	1.52925e-13	Heavy metal transport/detoxification protein domain containing protein.	up
Os07g0559700	10.3227	103.982	2.55849	8.35429e-09	6.91119e-08	Monosaccharide transporter 6, Assimilate unloading and sugar supply during seed development	up
Os02g0504000	6.767	73.493	2.52377	8.78274e-08	6.25849e-07	Similar to Cytochrome P450 CYP81L6.	up
Os01g0821600	7.91933	53.7003	2.52073	5.80521e-32	3.1659e-30	WRKY transcription factor, Promotion of phosphate accumulation under Pi-replete conditions	up
Os04g0464100	1.24733	9.78967	2.51848	2.93753e-13	4.1854e-12	Heavy metal transport/detoxification protein domain containing protein.	up
Os11g0117600	11.0973	71.04	2.51014	1.0621e-62	1.73065e-60	WRKY transcription factor 50, Transcription repressor, Mediation of ABA-dependent seed germination and seedling growth, Salt stress tolerance	up
Os11g0112200	2.463	26.3927	2.50549	1.6112e-07	1.10198e-06	Similar to Cationic peroxidase 1 precursor (EC 1.11.1.7) (PNPC1).	up
Os09g0517100	2.80533	19.044	2.50217	1.02916e-26	4.27666e-25	NB-ARC domain containing protein.	up
Os10g0491400	6.404	43.6667	2.5006	2.28429e-25	8.60161e-24	Conserved hypothetical protein.	up
Os05g0143000	0.123	3.75333	2.50049	4.85454e-06	2.5718e-05	Conserved hypothetical protein.	up
Os05g0142900	6.201	44.5393	2.50005	1.01055e-17	2.22156e-16	Conserved hypothetical protein.	up
Os08g0247600	0.392667	6.49767	2.49668	2.65779e-06	1.47548e-05	Leucine-rich repeat, N-terminal domain containing protein.	up
Os06g0207950	1.35933	9.42433	2.49144	2.74818e-19	6.82879e-18	Hypothetical gene.	up
Os03g0405500	9.724	62.298	2.48905	1.62e-51	1.81481e-49	Similar to PDI-like protein.	up
Os03g0752500	94.6983	586.194	2.46953	7.56717e-70	1.47428e-67	Similar to Cysteine proteinase (Fragment).	up
Os08g0434500	0.697667	7.35133	2.456	1.96822e-07	1.32825e-06	Hypothetical protein.	up
Os10g0120300	1.203	8.298	2.45362	1.3243e-17	2.87834e-16	Similar to Leucine Rich Repeat family protein, expressed.	up
Os01g0734600	0.0873333	1.323	2.45151	2.28968e-06	1.28706e-05	UDP-glucuronosyl/UDP-glucosyltransferase family protein.	up
Os01g0597600	0.307333	16.073	2.4332	1.43758e-05	7.01455e-05	Amino acid transporter-like protein, Thiamethoxam (THX) uptake and its systemic distribution for controlling the brown planthopper	up
Os10g0503300	12.3837	79.816	2.42815	1.14411e-24	4.09593e-23	Similar to 10-deacetylbaccatin III 10-O-acetyltransferase.	up
Os08g0434632	1.37967	9.06633	2.42585	9.41449e-21	2.61216e-19	Conserved hypothetical protein.	up
Os02g0262800	1.909	11.639	2.42568	1.3409e-52	1.59519e-50	Similar to NBS-LRR protein (Fragment).	up
Os07g0162700	1.13833	7.89867	2.41724	3.57116e-13	5.04276e-12	Alpha/beta hydrolase fold-3 domain containing protein.	up
Os04g0542302	0.196667	2.93233	2.41297	3.92333e-06	2.11007e-05	Similar to TCP-domain protein.	up
Os09g0522000	0.841667	7.78733	2.40748	9.86465e-08	6.97033e-07	Transcription activator, "Tolerance to drought, high-salt and cold stresses"	up
Os02g0503700	2.62267	16.6493	2.39869	6.78372e-19	1.63283e-17	Similar to Cytochrome P450 CYP81L6.	up
Os04g0368800	1.94533	11.8057	2.3914	1.36763e-33	8.09913e-32	Similar to H0607F01.6 protein.	up
Os05g0434600	0	1.64033	2.38381	2.11672e-05	0.000100265	Protein of unknown function DUF1218 domain containing protein.	up
Os08g0322500	0.102333	1.19833	2.3782	2.40905e-06	1.34881e-05	Hypothetical conserved gene.	up
Os09g0457900	0.100333	1.895	2.366	1.22411e-05	6.04102e-05	AP2/ERF transcription factor, Regulation of the internode elongation	up
Os04g0648400	0.469667	3.134	2.36251	5.47242e-13	7.58019e-12	Similar to H0811D08.17 protein.	up
Os04g0275950	0.361	3.59	2.36166	1.09987e-06	6.54519e-06	Conserved hypothetical protein.	up
Os04g0419100	1.47067	9.73033	2.3546	1.05065e-13	1.57721e-12	Conserved hypothetical protein.	up
Os02g0633066	2.14633	13.0347	2.34054	4.3192e-22	1.32262e-20	Protein kinase, catalytic domain domain containing protein.	up
Os08g0125059	0.299	2.46033	2.3392	1.43939e-07	9.89249e-07	Hypothetical protein.	up
Os12g0569500	0.588333	6.05133	2.33467	2.14921e-06	1.21292e-05	Osmotin protein belonging to the pathogenesis-related protein 5 family, Resistance to rice sheath blight	up
Os10g0163300	0.500333	3.74967	2.32248	7.65448e-09	6.36555e-08	Hypothetical protein.	up
Os07g0619400	77.4283	426.872	2.31986	1.47546e-138	1.27965e-135	EF-Hand type domain containing protein.	up
Os02g0517900	9.29733	51.9317	2.31437	1.72084e-65	3.00431e-63	Aminotransferase-like, plant mobile domain domain containing protein.	up
Os11g0417800	0.0323333	1.445	2.31033	3.35424e-05	0.000152722	Non-protein coding transcript.	up
Os12g0221700	1.77767	11.314	2.30728	6.85703e-13	9.39165e-12	Hypothetical conserved gene.	up
Os03g0235000	14.1123	78.0877	2.3061	5.19433e-60	7.84578e-58	Similar to Peroxidase.	up
Os04g0526800	1.17333	7.63767	2.29295	8.75016e-11	9.48616e-10	Glucosyltransferases-like GTPase activators and Myotubularin (GRAM) domain-containing protein, Drought and salt tolerance, Regulationof the ABA pathway	up
Os11g0625900	1.28267	7.85167	2.2869	4.88122e-15	8.45052e-14	Protein kinase, core domain containing protein.	up
Os11g0284300	0.175	2.054	2.2842	9.35395e-06	4.70251e-05	Similar to POT family protein.	up
Os01g0218500	3.57933	20.302	2.28314	2.56269e-28	1.18183e-26	Similar to ZCN14 protein.	up
Os11g0427700	0	0.501333	2.26874	5.28558e-05	0.000231635	Xanthine/uracil/vitamin C permease family protein.	up
Os02g0303500	1.81033	10.7893	2.26817	1.27259e-15	2.32754e-14	Eggshell protein family protein.	up
Os07g0605350	68.022	366.331	2.25513	7.73426e-53	9.36681e-51	Similar to Protein EGG APPARATUS-1.	up
Os08g0378000	8.939	48.836	2.25438	3.99995e-38	2.82264e-36	Conserved hypothetical protein.	up
Os11g0548600	3.00367	17.2147	2.20881	1.33635e-14	2.19749e-13	Similar to LysM domain containing protein.	up
Os01g0892500	4.48967	24.61	2.20706	4.90107e-21	1.38998e-19	Similar to carboxylic ester hydrolase.	up
Os10g0162844	0.236333	1.95867	2.20098	2.87063e-06	1.58487e-05	Wall-associated kinase domain containing protein.	up
Os03g0667100	5.282	28.309	2.19991	1.00074e-25	3.83823e-24	Rice NPR1 paralog 3, Disease resistance	up
Os11g0579200	1.51867	8.71367	2.18119	3.95602e-12	4.9609e-11	Similar to Leucine Rich Repeat family protein, expressed.	up
Os09g0332300	0.0416667	0.553333	2.1738	4.83937e-05	0.00021414	Similar to PDR20.	up
Os04g0308100	4.00167	21.4367	2.17272	9.47139e-20	2.44384e-18	Similar to Wall-associated kinase 4.	up
Os10g0569800	8.88	45.924	2.16843	4.41954e-29	2.1203e-27	Similar to RIR1b protein.	up
Os04g0561500	16.7337	83.7147	2.16687	2.60353e-54	3.33327e-52	Similar to Prolyl endopeptidase (EC 3.4.21.26) (Post-proline cleaving enzyme) (PE).	up
Os10g0515400	0.021	0.468	2.16344	9.45495e-05	0.000392656	Cytochrome P450 subfamily 89A2 homology protein, Control of grain size and grain number	up
Os02g0504700	2.089	11.863	2.15444	9.70412e-12	1.16736e-10	Conserved hypothetical protein.	up
Os04g0632750	0.139	1.12933	2.15336	6.71857e-06	3.46776e-05	Hypothetical protein.	up
Os01g0613800	0.913	6.08233	2.15167	2.04206e-07	1.37395e-06	Peptidase C1A, papain family protein.	up
Os05g0434800	10.4827	53.8923	2.14959	1.96537e-26	7.99409e-25	Protein of unknown function DUF1218 domain containing protein.	up
Os09g0410700	0.331333	2.308	2.13793	1.12517e-06	6.68539e-06	Helix-loop-helix DNA-binding domain containing protein.	up
Os02g0503500	0.77	4.72433	2.12171	5.17317e-08	3.81685e-07	Similar to 3-oxoacyl-[acyl-carrier-protein] reductase, chloroplast precursor (EC 1.1.1.100) (3-ketoacyl-acyl carrier protein reductase).	up
Os05g0322900	91.887	442.067	2.1189	1.51138e-106	7.38818e-104	WRKY transcription factor, Benzothiadiazole (BTH)-inducible blast resistance	up
Os01g0161300	0.072	0.660333	2.11804	3.05979e-05	0.0001406	Hypothetical conserved gene.	up
Os04g0469300	5.249	26.6867	2.11122	2.12388e-17	4.51048e-16	Similar to ATFP4.	up
Os05g0432200	9.63667	47.108	2.10813	1.20847e-30	6.33353e-29	Similar to Gibberellin-regulated protein 2 precursor.	up
Os04g0122000	1.86933	9.20133	2.10409	6.8131e-28	3.07344e-26	Leucine-rich repeat, N-terminal domain containing protein.	up
Os07g0670300	10.7417	52.3063	2.10296	2.89704e-37	1.99207e-35	C2 calcium-dependent membrane targeting domain containing protein.	up
Os11g0173900	0.321667	1.95567	2.10193	8.10777e-08	5.80985e-07	Similar to Leucine Rich Repeat family protein, expressed.	up
Os03g0203700	1.53133	7.807	2.10085	5.17929e-18	1.17017e-16	Similar to Calcium-transporting ATPase 2, plasma membrane-type (EC 3.6.3.8) (Ca(2+)-ATPase isoform 2).	up
Os11g0590700	8.29467	40.562	2.09883	5.16846e-33	2.96921e-31	NB-ARC domain containing protein.	up
Os10g0503250	12.5743	60.469	2.09839	1.60759e-44	1.42646e-42	Hypothetical protein.	up
Os05g0268400	0.0436667	0.715	2.09682	0.00014164	0.000566013	Similar to Major facilitator superfamily antiporter.	up
Os01g0341750	0.0926667	0.918	2.096	5.11501e-05	0.00022493	Hypothetical protein.	up
Os01g0274100	0.363667	2.57033	2.09552	4.35199e-06	2.32573e-05	Similar to disulfide oxidoreductase/ monooxygenase/ oxidoreductase.	up
Os11g0695000	3.81367	19.0273	2.09327	7.14653e-22	2.14205e-20	Leucine-rich-repeat receptor kinase EXS precursor, Xa26 homolog, Bacterial blight (BB) resistance	up
Os01g0773800	0.174	1.944	2.0923	7.84954e-05	0.000331137	Hypothetical conserved gene.	up
Os02g0632800	1.286	6.42167	2.08671	1.47982e-19	3.7641e-18	Wall-associated kinase, Positive regulation of rice blast resistance	up
Os01g0856000	1.32067	6.92867	2.08369	2.05107e-12	2.6576e-11	Similar to CDC6 protein.	up
Os01g0221600	0.868667	4.758	2.07884	8.57813e-10	8.10941e-09	Aluminum-activated malate transporter, Malate-permeable anion channel, Facilitation of malate efflux from cells	up
Os01g0768300	2.036	10.3163	2.07821	5.20868e-14	8.0622e-13	Similar to predicted protein.	up
Os12g0169600	18.1723	85.9597	2.0765	1.19312e-52	1.4257e-50	Similar to Fructose-bisphosphate aldolase.	up
Os03g0752400	3.959	19.672	2.07075	3.98842e-18	9.07214e-17	Hypothetical conserved gene.	up
Os07g0439000	0.088	0.734333	2.06818	3.45465e-05	0.000156948	Hypothetical conserved gene.	up
Os01g0860400	1.276	6.73833	2.06727	1.47473e-10	1.55428e-09	Similar to Acidic endochitinase precursor (EC 3.2.1.14).	up
Os04g0197100	0.124667	1.69833	2.05786	0.000167074	0.000658645	Similar to OSIGBa0146N20.4 protein.	up
Os09g0333500	2.139	10.3903	2.05569	1.79022e-16	3.53131e-15	ABC transporter-like domain containing protein.	up
Os04g0109500	0.059	0.893333	2.05532	0.000179311	0.000702148	Legume lectin, beta domain containing protein.	up
Os06g0678500	3.515	20.054	2.05365	4.58446e-08	3.40868e-07	Hypothetical conserved gene.	up
Os05g0374200	1.10733	5.56067	2.05321	4.40406e-13	6.17028e-12	Cytokinin oxidase, Regulation of cytokinin signaling pathway, "Regulation of tillering, plant height, and panicle size"	up
Os07g0285800	0.0963333	1.18567	2.05235	0.000151079	0.000600787	Protein of unknown function DUF1719, Oryza sativa domain containing protein.	up
Os07g0534500	0.106333	0.959	2.05166	6.81179e-05	0.000290932	Protein kinase-like, Response to drought, Response to chilling in tolerant genotypes, Response to Xanthomonas oryzae pv. oryzae.	up
Os11g0208900	0.921	4.67967	2.04895	8.79357e-13	1.19165e-11	Leucine rich repeat containing protein kinase.	up
Os04g0249900	0	1.50767	2.04752	0.000259387	0.000976598	Hypothetical gene.	up
Os04g0344100	212.077	1035.76	2.04267	1.3392e-14	2.20084e-13	Similar to OSIGBa0106G08.3 protein.	up
Os02g0155700	0.0143333	0.536667	2.03607	0.000282538	0.00105519	Hypothetical conserved gene.	up
Os02g0503900	1.87133	9.21467	2.03345	1.44963e-14	2.37216e-13	Cytochrome P450 family protein.	up
Os12g0116200	13.8417	63.1763	2.03151	1.06956e-52	1.28376e-50	Hypothetical conserved gene.	up
Os11g0484300	2.98267	13.95	2.03109	2.82684e-28	1.29697e-26	Similar to Mcm2-prov protein.	up
Os08g0356700	11.5227	52.1723	2.0281	3.62484e-70	7.11368e-68	Protein of unknown function DUF247, plant family protein.	up
Os04g0111100	2.55067	11.717	2.02724	1.36359e-37	9.52247e-36	Similar to H0215A08.1 protein.	up
Os03g0362500	0.199667	1.362	2.02178	1.78055e-05	8.55621e-05	Similar to Terpene synthase family, metal binding domain containing protein, expressed.	up
Os06g0120200	2.143	10.3553	2.0126	2.98354e-15	5.27386e-14	Protein of unknown function DUF594 family protein.	up
Os01g0123900	2.40333	11.8043	1.99864	1.92096e-11	2.25041e-10	Similar to Bowman-Birk type proteinase inhibitor (EBI).	up
Os07g0531200	0.0906667	1.457	1.99758	0.000315145	0.00116643	Conserved hypothetical protein.	up
Os02g0632900	1.917	8.97633	1.99468	7.48006e-18	1.66481e-16	Conserved hypothetical protein.	up
Os09g0448200	11.059	49.805	1.99445	3.65205e-37	2.4858e-35	Similar to High-affinity potassium transporter.	up
Os12g0518200	0.133	1.516	1.98276	0.00026365	0.000990568	Similar to Integral membrane protein DUF6 containing protein.	up
Os11g0475200	46.207	206.508	1.98227	1.88074e-35	1.19259e-33	Non-protein coding transcript.	up
Os06g0293100	1.301	6.49	1.97527	1.19356e-09	1.10808e-08	Conserved hypothetical protein.	up
Os06g0230000	0.416	2.588	1.96991	1.32687e-05	6.51201e-05	Hypothetical conserved gene.	up
Os08g0190300	0.560667	2.79367	1.96534	1.81312e-09	1.64521e-08	Disease resistance protein domain containing protein.	up
Os12g0458100	0.0286667	0.594	1.96501	0.000435853	0.00156662	Transferase family protein.	up
Os08g0136100	1.244	5.84	1.96121	2.38879e-13	3.44186e-12	Similar to Roc1.	up
Os08g0179400	2.63733	12.576	1.9601	1.92758e-11	2.25522e-10	Hypothetical conserved gene.	up
Os08g0153900	1.586	7.59733	1.96	1.65896e-10	1.73755e-09	Protein of unknown function DUF599 family protein.	up
Os04g0338100	341.993	1453.37	1.9494	5.09437e-148	4.89169e-145	Similar to IN2-2 protein.	up
Os12g0218500	3.04133	13.801	1.94091	1.0678e-14	1.77324e-13	Hypothetical conserved gene.	up
Os01g0678100	1.95167	9.082	1.94054	1.82852e-12	2.38071e-11	Protein of unknown function DUF2921 domain containing protein.	up
Os06g0286700	0.482	2.34933	1.93783	8.8259e-09	7.26112e-08	Similar to Piz-t.	up
Os08g0474000	0.129333	2.135	1.93152	0.000538992	0.0019007	Similar to AP2 domain containing protein RAP2.6 (Fragment).	up
Os07g0133100	2.878	12.5047	1.92999	6.24002e-26	2.44918e-24	Concanavalin A-like lectin/glucanase, subgroup domain containing protein.	up
Os04g0128700	0.509333	2.64367	1.92919	5.29723e-07	3.32295e-06	Thioredoxin-like fold domain containing protein.	up
Os05g0142200	47.45	201.45	1.92707	3.75814e-50	4.02556e-48	Conserved hypothetical protein.	up
Os04g0365100	6.72767	28.5023	1.92557	8.6173e-46	7.98913e-44	Similar to OSIGBa0135K14.8 protein.	up
Os08g0396500	0	0.446333	1.91167	0.000618	0.00215144	Hypothetical conserved gene.	up
Os03g0365200	0.096	0.616667	1.90272	8.0778e-05	0.000340034	Similar to Ulp1 protease family, C-terminal catalytic domain containing protein.	up
Os02g0227700	1.783	7.61833	1.90187	5.24151e-23	1.70609e-21	Serine/threonine protein kinase-related domain containing protein.	up
Os04g0301500	0.372	7.997	1.9018	0.000703269	0.00241606	Basic helix-loop-helix transcription activator, Control of disease resistance, Regulation of salicylic acid (SA) and jasmonic acid (JA) signaling	up
Os04g0632901	1.03867	4.71733	1.90076	6.6911e-11	7.37887e-10	S-Domain kinase-8, Response to R. solani in resistant rice genotype MCR, Response to drought stress	up
Os06g0554200	0.0276667	0.835	1.89694	0.000725327	0.00248454	Similar to F20B17.20.	up
Os01g0301900	20.9697	89.216	1.89328	8.17974e-21	2.29084e-19	Protein of unknown function DUF247, plant domain containing protein.	up
Os09g0479900	0.675667	3.16633	1.89284	6.0159e-09	5.0751e-08	Subtilisin-like protease 58, Early development of rice caryopsis	up
Os06g0202300	15.632	69.8617	1.89165	2.71457e-12	3.47047e-11	Conserved hypothetical protein.	up
Os08g0331900	3.91433	17.1527	1.8894	2.54365e-14	4.09282e-13	Similar to Leucine Rich Repeat family protein, expressed.	up
Os01g0305900	1.93633	8.59733	1.88794	2.57248e-11	2.95571e-10	Similar to R2R3 Myb transcription factor MYB-IF35.	up
Os02g0661100	0.538333	3.295	1.87898	6.42906e-05	0.00027643	Trehalose-6-phosphate phosphatase, Trehalose biosynthesis, Chilling tolerance	up
Os06g0268500	3.50367	14.4173	1.87888	4.47159e-36	2.89694e-34	Similar to OSIGBa0139J17.1 protein.	up
Os06g0157700	1.09367	5.32533	1.87565	4.64216e-07	2.93876e-06	Florigen, Heading date	up
Os03g0405400	0.649	3.03033	1.87493	1.8361e-08	1.44183e-07	Non-protein coding transcript.	up
Os01g0890300	0.101667	1.05333	1.87288	0.000588414	0.00205937	Conserved hypothetical protein.	up
Os08g0367300	0.241667	1.21733	1.87035	3.04441e-06	1.67217e-05	Hypothetical conserved gene.	up
Os03g0569000	0.224667	1.258	1.86324	3.80278e-05	0.000171633	Conserved hypothetical protein.	up
Os03g0606600	3.17367	13.5713	1.86157	2.63108e-14	4.23082e-13	Hypothetical conserved gene.	up
Os01g0365000	0.969667	4.296	1.86036	3.43828e-10	3.42884e-09	Protein kinase, catalytic domain domain containing protein.	up
Os01g0620301	2.25033	9.754	1.85679	1.98237e-12	2.57229e-11	Hypothetical protein.	up
Os03g0437200	0.573333	3.37767	1.85579	7.15195e-05	0.000304397	C2H2-type zinc finger protein, Abscisic acid-induced antioxidant defence, Water stress and oxidative stress tolerance	up
Os01g0677900	4.85733	20.2403	1.85366	8.29795e-20	2.14724e-18	Protein of unknown function DUF2921 domain containing protein.	up
Os02g0116400	0.909333	3.89167	1.85328	3.76585e-12	4.73125e-11	Oligopeptide transporter OPT superfamily protein.	up
Os03g0752800	12.8783	51.7473	1.8525	3.53543e-44	3.11651e-42	Similar to Isoform 2 of MADS-box transcription factor 14.	up
Os10g0206650	0.315333	2.43633	1.8506	0.00039475	0.00143036	Non-protein coding transcript.	up
Os01g0132500	1.13033	5.119	1.84947	2.19299e-08	1.70801e-07	Protein of unknown function DUF1639 domain containing protein.	up
Os08g0124100	3.16267	13.0227	1.8482	6.68072e-21	1.87688e-19	Concanavalin A-like lectin/glucanase, subgroup domain containing protein.	up
Os02g0278400	2.47	10.359	1.84795	5.16211e-16	9.81531e-15	Cytochrome P450 family protein.	up
Os05g0431333	0.0546667	0.691667	1.84309	0.000890449	0.00298735	Hypothetical gene.	up
Os04g0633200	0.835	3.61033	1.8421	1.48969e-10	1.56943e-09	S-Domain receptor like kinase-53, Response to drought in Nonabokra genotype, Response to B. glumae	up
Os04g0109400	0.392333	1.92967	1.84175	2.75937e-06	1.52745e-05	Similar to H0201G08.3 protein.	up
Os04g0310400	0	0.391333	1.83987	0.000956221	0.00318693	Similar to H0211A12.15 protein.	up
Os04g0149400	54.6143	218.756	1.83847	1.27751e-38	9.11066e-37	Conserved hypothetical protein.	up
Os06g0119100	2.804	11.758	1.83829	9.58697e-15	1.60296e-13	Protein of unknown function DUF594 family protein.	up
Os06g0293500	2.776	11.2277	1.83712	7.38796e-26	2.87457e-24	Conserved hypothetical protein.	up
Os06g0587900	0.655333	2.87767	1.837	5.73694e-09	4.85194e-08	Hypothetical conserved gene.	up
Os06g0553800	0.378667	2.446	1.83655	0.000201104	0.000777967	Cupredoxin domain containing protein.	up
Os02g0467300	0.393667	2.74267	1.83423	0.000317705	0.00117478	Conserved hypothetical protein.	up
Os12g0568700	1.03267	5.22533	1.83421	8.83212e-06	4.46187e-05	Uncharacterised protein family UPF0497, trans-membrane plant domain containing protein.	up
Os04g0558900	1.084	4.527	1.83392	4.23253e-14	6.63146e-13	Peptidase S8, subtilisin-related domain containing protein.	up
Os11g0171100	5.13433	20.813	1.83086	2.76174e-22	8.53474e-21	Conserved hypothetical protein.	up
Os02g0277700	3.721	15.3037	1.82863	1.94803e-17	4.15013e-16	Leucine-rich repeat domain containing protein.	up
Os03g0741050	5.89967	27.071	1.82445	2.65663e-07	1.7571e-06	Non-protein coding transcript.	up
Os08g0400200	1.53933	6.31833	1.82263	6.08734e-16	1.15014e-14	Similar to SET domain protein.	up
Os06g0349700	0.0713333	0.783	1.81756	0.000998246	0.00330976	Cytochrome P450 family protein.	up
Os12g0266200	1.42133	6.014	1.81672	1.1685e-10	1.25015e-09	Similar to Fibrillin-2 precursor.	up
Os05g0135450	2.04867	9.91633	1.81468	1.03856e-05	5.18723e-05	Hypothetical protein.	up
Os06g0202400	11.6637	56.1063	1.81416	4.29976e-06	2.30056e-05	Conserved hypothetical protein.	up
Os10g0136500	0.025	0.402333	1.81204	0.00120698	0.00393393	GnK2 domain containing receptor-like kinase-8, Response to chilling stress in tolerant rice genotype Volano, Response to Xanthomonas oryzae pv. oryzae in resistant rice genotype IRBB21	up
Os11g0677101	0.0216667	0.702333	1.80756	0.00127282	0.00412152	Similar to NB-ARC domain containing protein.	up
Os10g0166600	18.667	73.1943	1.80618	1.09496e-35	6.99263e-34	Cytochrome P450 family protein.	up
Os12g0632900	0.515	2.27633	1.80488	5.35331e-08	3.94002e-07	Serine/threonine protein kinase-related domain containing protein.	up
Os08g0501700	0.844	3.46633	1.80461	2.30389e-13	3.32666e-12	Conserved hypothetical protein.	up
Os06g0119300	0.0616667	0.538667	1.80303	0.000865742	0.00291136	Protein of unknown function DUF594 family protein.	up
Os04g0229100	6.89367	27.2853	1.80198	2.90741e-24	1.01915e-22	Similar to Sinapyl alcohol dehydrogenase.	up
Os06g0239100	0.691333	3.403	1.79894	1.20494e-05	5.95735e-05	Peptidase M10A and M12B, matrixin and adamalysin family protein.	up
Os03g0348200	0.809	3.76333	1.7943	2.11801e-06	1.19682e-05	Terpene synthase-like domain containing protein.	up
Os07g0526600	0.439667	2.73567	1.79408	0.000314546	0.00116438	Alpha/beta hydrolase fold-3 domain containing protein.	up
Os07g0108900	5.475	21.7113	1.79103	1.52291e-15	2.76468e-14	Similar to MADS-box transcription factor 15.	up
Os11g0702400	1.382	6.30867	1.78812	1.78609e-06	1.02477e-05	Zinc finger, C2H2-type domain containing protein.	up
Os11g0117400	5.847	23.4503	1.7812	5.14437e-12	6.37086e-11	WRKY transcription factor, Ultraviolet B tolerance, Disease resistance	up
Os10g0578800	21.589	82.6433	1.77811	1.75721e-42	1.49507e-40	Similar to LrgB-like family protein, expressed.	up
Os10g0514901	0.804	3.50567	1.7687	8.83214e-07	5.341e-06	Similar to Cytochrome P450 family protein.	up
Os08g0137300	0.922	3.76267	1.76531	5.36639e-10	5.21623e-09	Protein of unknown function DUF604 family protein.	up
Os12g0150200	0.326333	2.16567	1.7588	0.000675011	0.0023285	Cytochrome P450 enzyme, Salt tolerance	up
Os04g0639000	0.221667	2.513	1.75829	0.00159967	0.0050646	Conserved hypothetical protein.	up
Os01g0130200	63.2597	239.584	1.75394	1.82182e-29	8.9382e-28	Hypothetical conserved gene.	up
Os08g0470700	0.710333	3.448	1.75166	5.20325e-05	0.00022825	Similar to carbonic anhydrase.	up
Os03g0189300	0.374333	1.84167	1.74712	7.20956e-05	0.000306606	Conserved hypothetical protein.	up
Os06g0158100	0.847	3.57733	1.74627	1.30423e-07	9.04217e-07	WRKY protein, Flag leaf senescence, Pathogen defense response, PAMP-triggered immune response	up
Os11g0491850	13.226	50.4657	1.746	6.00677e-19	1.45102e-17	Non-protein coding transcript.	up
Os12g0231000	5.28433	19.782	1.74588	1.20876e-34	7.41982e-33	TGF-beta receptor, type I/II extracellular region family protein.	up
Os01g0364400	4.514	17.1717	1.74364	6.09668e-22	1.84382e-20	Protein kinase, catalytic domain domain containing protein.	up
Os07g0629000	9.37567	35.766	1.74175	3.34323e-20	8.9439e-19	Similar to P-type R2R3 Myb protein (Fragment).	up
Os06g0717200	2.394	9.18467	1.7391	1.89183e-17	4.03681e-16	Leucine-rich repeat receptor kinase, Regulation of floral meristem size	up
Os03g0180800	0.935667	4.69967	1.73636	0.000106156	0.00043681	TIFY domain-containing transcriptional regulator, Salt and dehydration stress tolerance	up
Os09g0344500	350.998	1368.86	1.7338	1.23574e-10	1.31894e-09	Similar to O-methyltransferase ZRP4 (EC 2.1.1.-) (OMT).	up
Os10g0530500	0.994333	4.911	1.73179	8.85661e-05	0.000369577	Similar to Glutathione-S-transferase Cla47.	up
Os08g0520000	0.576333	2.61067	1.72548	1.56736e-05	7.59965e-05	Mitochondrial substrate carrier family protein.	up
Os03g0242900	2.061	7.92367	1.7241	4.76463e-14	7.4133e-13	Similar to SBT2 protein (Subtilisin-like protease).	up
Os08g0563500	0.674	3.35533	1.72152	0.000136949	0.000549309	Hypothetical conserved gene.	up
Os06g0121600	0.047	1.31833	1.71822	0.00217437	0.00665832	Conserved hypothetical protein.	up
Os07g0539200	0.0246667	0.302667	1.71466	0.00214321	0.00657415	Conserved hypothetical protein.	up
Os11g0238000	0.312333	1.458	1.71244	5.12832e-05	0.000225405	Similar to NB-ARC domain containing protein.	up
Os12g0129700	7.39567	26.9677	1.7122	1.56505e-40	1.2232e-38	Cyclin-like F-box domain containing protein.	up
Os09g0494600	3.64267	14.1293	1.71092	6.97779e-11	7.67615e-10	Protein of unknown function DUF599 family protein.	up
Os04g0150300	0.832	3.55067	1.71004	3.03691e-06	1.66872e-05	Conserved hypothetical protein.	up
Os03g0325000	0.065	0.761	1.70943	0.00219982	0.00672555	Similar to Pyruvate kinase.	up
Os10g0469700	34.1673	123.069	1.70584	3.82281e-66	6.80662e-64	Leucine-rich repeat, typical subtype containing protein.	up
Os03g0741100	12.8917	55.253	1.70432	5.77207e-06	3.01687e-05	Basic helix-loop-helix transcription factor, Drought tolerance	up
Os02g0330601	6.64267	26.8463	1.70352	1.85868e-07	1.26066e-06	Non-protein coding transcript.	up
Os11g0607200	167.718	601.722	1.70232	3.15602e-86	9.22314e-84	Protein kinase, core domain containing protein.	up
Os01g0798800	1.658	6.34167	1.70086	1.87073e-11	2.19635e-10	Protein of unknown function DUF594 family protein.	up
Os10g0418100	0.32	1.43667	1.70046	2.83747e-05	0.000131282	Calcium-transporting ATPase, Salinity stress tolerance	up
Os02g0120200	0.323	1.447	1.6999	3.429e-05	0.00015594	Similar to Phospholipase D nu-2 (Fragment).	up
Os02g0621100	0.146333	0.788667	1.6998	0.00045683	0.00163634	SET domain group (SDG) protein, H3K9-Specific methyltransferase, Negative regulation of flowering	up
Os02g0787600	5.98467	21.593	1.69937	1.6367e-42	1.40141e-40	Glutamate receptor-related domain containing protein.	up
Os02g0764700	1.88833	7.55933	1.69898	8.79074e-08	6.26253e-07	Similar to Ethylene-responsive transcription factor 4 (Ethylene-responsive element binding factor 4) (Related to APETALA-2 protein 5) (EREBP-4) (AtERF4).	up
Os04g0480500	1.123	4.25367	1.69481	5.30877e-12	6.56237e-11	Leucine-rich repeat, N-terminal domain containing protein.	up
Os12g0135850	0.043	1.13567	1.68988	0.00257352	0.007724	Similar to No apical meristem protein.	up
Os04g0608600	4.09033	14.8463	1.68531	1.88768e-22	5.90141e-21	Alkyl hydroperoxide reductase subunit C/ Thiol specific antioxidant domain containing protein.	up
Os04g0295400	4.49733	16.0933	1.68198	4.96596e-33	2.86512e-31	Hypothetical conserved gene.	up
Os10g0163220	1.37067	6.21733	1.68158	7.27033e-05	0.000308751	Hypothetical conserved gene.	up
Os12g0255850	0.845667	3.79767	1.68138	6.18321e-05	0.000267055	Conserved hypothetical protein.	up
Os10g0470100	1.12667	4.391	1.67842	4.32743e-08	3.2256e-07	Conserved hypothetical protein.	up
Os09g0356200	5.599	20.081	1.67427	2.62664e-27	1.13354e-25	Malectin-like carbohydrate-binding domain domain containing protein.	up
Os01g0544200	0.638667	2.644	1.67341	1.00053e-05	5.01031e-05	Similar to P450.	up
Os11g0173366	6.39967	23.1887	1.67241	1.56075e-19	3.95497e-18	Hypothetical gene.	up
Os07g0677200	127.414	449.084	1.66821	1.61976e-51	1.81481e-49	Peroxidase, Negative regulation of rice resistance to blast disease	up
Os09g0314800	0	0.485333	1.66783	0.00255086	0.00766713	Similar to Receptor protein kinase PERK1.	up
Os03g0741000	1.57567	7.12967	1.6678	8.56366e-05	0.000358471	Similar to Acyl-[acyl-carrier protein] desaturase.	up
Os02g0528900	3.53233	12.6693	1.66608	1.67127e-22	5.24926e-21	Similar to PDR-like ABC transporter.	up
Os08g0230800	13.4797	47.297	1.66531	2.13009e-37	1.47984e-35	S-Domain receptor like kinase-56	up
Os09g0565350	0.126333	0.985667	1.66025	0.00237898	0.00721097	Conserved hypothetical protein.	up
Os11g0227200	3.538	12.4963	1.66001	8.2354e-28	3.67192e-26	Similar to NBS-LRR disease resistance protein homologue.	up
Os01g0139900	1.76833	7.27667	1.65812	7.24848e-06	3.71888e-05	Conserved hypothetical protein.	up
Os03g0295866	1.06033	4.175	1.65728	5.85349e-07	3.64721e-06	Transcription factor IIS, N-terminal domain containing protein.	up
Os02g0160800	0.838333	3.37067	1.65709	9.01036e-06	4.54337e-05	Hypothetical protein.	up
Os02g0811600	0.611333	2.83433	1.65509	0.000220404	0.000844249	Similar to Cinnamoyl CoA reductase.	up
Os04g0154800	0.822	3.16167	1.65183	9.4474e-08	6.69309e-07	Protein of unknown function DUF594 family protein.	up
Os01g0111700	2.97833	11.022	1.65171	2.12236e-10	2.18126e-09	Conserved hypothetical protein.	up
Os01g0515300	1.56433	5.879	1.65057	3.99513e-09	3.4627e-08	Similar to Leucine Rich Repeat family protein.	up
Os03g0400700	12.457	44.2213	1.65011	2.88511e-19	7.16242e-18	Similar to retrotransposon protein.	up
Os11g0287100	2.19767	8.79267	1.64635	3.16498e-06	1.73271e-05	Similar to disulfide oxidoreductase/ monooxygenase/ oxidoreductase.	up
Os04g0366000	71.8913	246.944	1.64468	4.3629e-99	1.83283e-96	Similar to OSIGBa0110B10.6 protein.	up
Os01g0740500	60.8903	210.087	1.64339	3.72201e-37	2.52702e-35	Similar to glutamate carboxypeptidase 2.	up
Os05g0136800	1.12267	4.57533	1.64298	1.17926e-05	5.84649e-05	Hypothetical protein.	up
Os06g0185300	12.388	43.5127	1.63676	5.97558e-15	1.02136e-13	Transferase family protein.	up
Os04g0653700	0.126	1.42633	1.63497	0.00349167	0.0101063	Conserved hypothetical protein.	up
Os05g0406150	4.92767	17.1533	1.63471	3.30853e-24	1.15374e-22	Hypothetical protein.	up
Os04g0412300	3.621	13.2107	1.63162	1.38442e-10	1.46541e-09	Similar to H0717B12.10 protein.	up
Os12g0556200	13.5773	47.4423	1.63028	1.47169e-22	4.64411e-21	Calmodulin binding protein-like family protein.	up
Os01g0162200	1.69667	6.56233	1.62989	1.01374e-06	6.07024e-06	Leucine-rich repeat domain containing protein.	up
Os03g0760500	3.57133	12.502	1.6286	6.43471e-17	1.31362e-15	Cytochrome P450 family protein.	up
Os04g0227000	2.43767	8.51933	1.62853	6.01329e-18	1.3484e-16	Leucine-rich repeat, N-terminal domain containing protein.	up
Os04g0616800	0.487	2.49033	1.62559	0.0008946	0.00300015	Similar to H0525G02.13 protein.	up
Os03g0318400	0.429	2.362	1.62508	0.00135723	0.00436645	Peptidase A1 domain containing protein.	up
Os03g0389100	21.4493	73.114	1.62507	1.77218e-51	1.97704e-49	Peptidase C14, caspase catalytic domain containing protein.	up
Os10g0391400	0.432667	2.68467	1.62276	0.00212935	0.00653908	Jasmonate ZIM-domain (JAZ) protein, TIFY family protein, Negative regulation of JA signal transduction pathway, Activation of hypersensitive cell death	up
Os02g0583000	3.26	11.6887	1.62108	3.03798e-10	3.04773e-09	Hypothetical protein.	up
Os05g0375400	413.517	1395.97	1.61935	2.70223e-100	1.15321e-97	Endo-(1, 3;1, 4)-&beta;-glucanase, "Response to wounding, methyl jasmonate, abscisicacid and ethephon"	up
Os02g0306401	87.6383	297.62	1.61328	4.52271e-25	1.6726e-23	Nicotianamine aminotransferase, Response to iron deficiency, Biosynthesis of mugineic acid family phytosiderophores	up
Os08g0248100	0.767667	2.98667	1.61071	5.32617e-06	2.80124e-05	Protein kinase, core domain containing protein.	up
Os08g0508800	0.629333	2.36	1.61064	9.86066e-07	5.91507e-06	Type 2 13-lipoxygenase, Herbivore-induced defense response	up
Os12g0105300	10.9183	37.2517	1.60989	1.60753e-28	7.4775e-27	Actin-binding FH2 domain containing protein.	up
Os03g0233300	0	0.235667	1.60489	0.00349923	0.0101249	LysM receptor-like kinase, Arbuscular mycorrhizal (AM) symbiosis	up
Os11g0678400	0.676333	2.627	1.60454	1.22676e-05	6.05184e-05	Similar to NB-ARC domain containing protein, expressed.	up
Os04g0200700	1.07233	3.88533	1.6031	1.47092e-08	1.17386e-07	Hypothetical protein.	up
Os04g0286300	10.353	34.6983	1.60101	1.25144e-42	1.07496e-40	Conserved hypothetical protein.	up
Os03g0401100	22.1403	73.6733	1.59766	1.54738e-68	2.92979e-66	Similar to Protein kinase domain containing protein, expressed.	up
Os07g0491800	18.814	62.857	1.59675	1.75751e-47	1.71827e-45	Similar to taxane 13-alpha-hydroxylase.	up
Os11g0437600	0.152333	0.959333	1.59618	0.0027953	0.00830804	Protein of unknown function DUF506, plant family protein.	up
Os04g0368000	1.63333	5.78733	1.59397	1.86691e-09	1.69002e-08	Serine/threonine protein kinase-related domain containing protein.	up
Os08g0270400	3.877	13.8767	1.59365	8.55196e-08	6.10698e-07	Similar to Cinnamyl alcohol dehydrogenase.	up
Os12g0556500	11.9843	40.179	1.59276	2.56682e-25	9.63847e-24	Calmodulin binding protein-like family protein.	up
Os01g0699600	2.10767	11.6043	1.59079	0.0021024	0.00646519	Mitogen-activated protein kinase kinase kinase (MAPKKK), Negative regulation of seed dormancy	up
Os06g0185500	0	0.415667	1.59059	0.00381375	0.0109232	Transferase family protein.	up
Os10g0521900	1.19567	4.62933	1.58726	1.847e-05	8.84705e-05	Similar to Membrane protein.	up
Os09g0268800	3.91367	13.4233	1.58655	9.75406e-13	1.31518e-11	Conserved hypothetical protein.	up
Os11g0156600	17.803	59.127	1.58539	1.02243e-31	5.53101e-30	HVA22 family protein, Positive regulation of blast disease resistance, ER homeostasis	up
Os04g0521600	0.216667	0.956333	1.58369	0.000420387	0.00151488	Similar to OSIGBa0131L05.8 protein.	up
Os01g0150950	5.78333	19.9403	1.58323	1.87202e-13	2.7265e-12	Conserved hypothetical protein.	up
Os06g0128800	6.91333	23.4173	1.58184	3.88963e-17	8.10671e-16	Ca<sup>2+</sup>-sensor protein, Suppression of rice immunity, Promotion of ROS scavenging	up
Os06g0701600	1.181	4.24733	1.58125	1.57072e-07	1.07566e-06	Monovalent cation transporter, Na<sup>+</sup> and K<sup>+</sup> transport	up
Os06g0186300	0.160333	0.881	1.58097	0.0022795	0.00694388	Leucine-rich repeat domain containing protein.	up
Os05g0537100	25.175	85.525	1.5792	4.75039e-17	9.8321e-16	WRKY transcription factor 10.	up
Os04g0201800	2.474	9.418	1.57868	8.41736e-06	4.26676e-05	Similar to H0512B01.7 protein.	up
Os09g0424200	0.0223333	0.583667	1.57828	0.00466144	0.0130484	Glutamine amidotransferase class-I domain containing protein.	up
Os01g0775400	10.184	33.655	1.57676	2.41986e-37	1.6725e-35	Similar to Cytokinin dehydrogenase 5 precursor (EC 1.5.99.12) (Cytokinin oxidase 5) (CKO5) (AtCKX5) (AtCKX6).	up
Os06g0296700	0.415	1.58133	1.57609	1.6995e-05	8.19602e-05	C-type lectin, conserved site domain containing protein.	up
Os10g0560400	3.404	11.8953	1.57501	2.12313e-09	1.90975e-08	Similar to CONSTANS-like protein CO9 (Fragment).	up
Os11g0261900	1.203	4.32467	1.57476	4.27273e-07	2.72737e-06	Metallophosphoesterase domain containing protein.	up
Os05g0546300	47.562	157.33	1.57319	1.67353e-37	1.16566e-35	Hypothetical protein.	up
Os07g0120900	3.758	12.5217	1.572	3.26743e-19	8.06686e-18	Protein of unknown function DUF1719, Oryza sativa family protein.	up
Os06g0125400	11.519	37.96	1.57165	1.30385e-39	9.71058e-38	Similar to Oligopeptide transporter 9.	up
Os11g0591000	0.923	3.83533	1.57111	0.0002156	0.000827736	Similar to NB-ARC domain containing protein.	up
Os09g0455500	4.35033	14.7977	1.56988	1.45506e-13	2.14713e-12	Alpha/beta hydrolase fold-3 domain containing protein.	up
Os02g0627100	30.6637	101.232	1.56821	4.2955e-20	1.13782e-18	Phenylalanine ammonia-lyase, Broad spectrum disease resistance	up
Os01g0283700	2.483	8.64367	1.56659	3.79528e-09	3.30226e-08	Similar to Cinnamoyl-CoA reductase (EC 1.2.1.44).	up
Os05g0224700	0.0416667	1.11067	1.56623	0.00495973	0.0137912	Similar to DNA-directed RNA polymerase II 19 kDa polypeptide.	up
Os08g0190250	0.135	0.691333	1.55705	0.00209129	0.00643323	Hypothetical gene.	up
Os08g0461600	1.48633	5.307	1.55621	2.74143e-07	1.80785e-06	Zinc finger, CCHC-type domain containing protein.	up
Os09g0355400	137.449	443.655	1.55605	1.1202e-79	2.76309e-77	Protein kinase, core domain containing protein.	up
Os01g0183300	3.63933	12.187	1.55518	6.36226e-13	8.74996e-12	Endonuclease/exonuclease/phosphatase domain containing protein.	up
Os06g0125800	41.396	136.399	1.55492	9.54657e-25	3.4314e-23	RING finger protein with E3 ligase activity, Mediation of broad-spectrum disease resistance	up
Os01g0186900	0.349333	1.87267	1.55436	0.00263688	0.00789215	Similar to cDNA clone:001-117-G12, full insert sequence.	up
Os01g0332800	1.07133	3.987	1.55329	9.86724e-06	4.943e-05	Similar to Serine carboxypeptidase II-like protein.	up
Os07g0680600	13.1107	43.4177	1.55119	8.59091e-19	2.04584e-17	Protein of unknown function DUF3133 domain containing protein.	up
Os08g0351300	26.2383	86.305	1.54869	8.85276e-23	2.84367e-21	Conserved hypothetical protein.	up
Os03g0616500	0.461333	1.65367	1.54847	2.38235e-06	1.33469e-05	Similar to HEAT repeat family protein.	up
Os07g0566150	2.218	8.721	1.54375	0.000139548	0.000558731	Hypothetical conserved gene.	up
Os06g0316800	21.2423	68.8127	1.54141	4.85179e-27	2.05426e-25	Similar to Glycine-rich protein (Fragment).	up
Os06g0317100	5.93	20.7613	1.54072	1.77793e-07	1.20833e-06	Similar to glycine-rich cell wall structural protein.	up
Os01g0852900	1.169	4.00033	1.54053	5.3e-09	4.50936e-08	Pentatricopeptide repeat domain containing protein.	up
Os11g0695800	4.42633	14.557	1.53896	1.88204e-17	4.0223e-16	Similar to Receptor kinase MRKc.	up
Os01g0798900	1.14067	4.32467	1.53882	5.45306e-05	0.000238121	Similar to disease resistance protein RGA4.	up
Os09g0521800	0.122	0.733333	1.53873	0.00424863	0.0120279	Similar to SPX domain-containing membrane protein OsI_32082.	up
Os04g0672600	0.851667	3.01767	1.53851	9.52082e-07	5.73168e-06	Leucine-rich repeat, N-terminal domain containing protein.	up
Os04g0675101	1.58667	5.44367	1.53606	7.19214e-09	6.00708e-08	ATPase-like, ATP-binding domain domain containing protein.	up
Os01g0126401	0.0476667	0.29	1.53563	0.00420826	0.0119274	Hypothetical gene.	up
Os10g0327000	0.193	0.958667	1.53431	0.00243103	0.00734884	Similar to Protein kinase domain containing protein.	up
Os02g0615800	323.113	1038.05	1.53393	1.36921e-40	1.07639e-38	Protein kinase, core domain containing protein.	up
Os11g0274700	5.33833	17.3603	1.53331	4.87479e-21	1.38399e-19	Hypothetical conserved gene.	up
Os01g0287600	4.80267	16.216	1.53299	4.86491e-10	4.75111e-09	Similar to Chitinase 10.	up
Os07g0500300	793.073	2521.89	1.52988	9.57105e-40	7.22829e-38	C2-domain abscisic acid-related protein, CAR protein, Regulation of ABA signaling in seed germination	up
Os05g0537700	0.824	2.97467	1.52928	1.55428e-05	7.53895e-05	Protein of unknown function DUF295 family protein.	up
Os04g0470901	0.484333	2.639	1.52699	0.00400117	0.0114045	Hypothetical gene.	up
Os12g0459300	38.6987	125.09	1.52692	1.29397e-23	4.36509e-22	Nucleic acid-binding, OB-fold domain containing protein.	up
Os04g0371000	162.189	514.835	1.52642	1.09895e-63	1.81266e-61	Four-helical cytokine family protein.	up
Os12g0197200	19.7973	65.1097	1.52242	1.20705e-13	1.79694e-12	Conserved hypothetical protein.	up
Os08g0137800	0.566	2.77133	1.52078	0.0025931	0.00777582	Cupredoxin domain containing protein.	up
Os07g0696000	1.958	6.65033	1.51816	2.32576e-08	1.8088e-07	Conserved hypothetical protein.	up
Os03g0103900	0.464667	2.13833	1.51802	0.00211837	0.00651058	Conserved hypothetical protein.	up
Os11g0565000	2.75133	8.81867	1.51721	4.10166e-20	1.08755e-18	Leucine-rich repeat, N-terminal domain containing protein.	up
Os04g0531750	11.719	37.6873	1.51689	2.83445e-14	4.54424e-13	Similar to OSIGBa0125M19.13 protein.	up
Os02g0799600	15.754	50.5477	1.51568	2.03096e-15	3.64273e-14	Conserved hypothetical protein.	up
Os05g0546400	1.14033	4.39633	1.5145	0.000191323	0.000743555	Hypothetical protein.	up
Os08g0167000	1.43933	4.88833	1.51423	4.89329e-08	3.62427e-07	ABC Transporter, Half-size ATP-binding cassette transporter, Control of long-distance transport of cytokinins from root to shoot, Promotion of grain yield	up
Os04g0675200	9.79467	31.5413	1.51418	1.58042e-19	4.00105e-18	Similar to H0103C06.6 protein.	up
Os01g0862800	0.240667	1.27967	1.51283	0.00377145	0.0108163	NAC (NAM ATAF1/2 CUC2) transcription factor, Early and transient regulator of abiotic stress responses	up
Os05g0191500	26.6507	86.0787	1.51207	8.80186e-17	1.77796e-15	Similar to stem 28 kDa glycoprotein.	up
Os01g0117200	0.114667	0.601333	1.50917	0.0037006	0.0106388	Similar to ARK protein (Fragment).	up
Os12g0556300	0.282	1.219	1.50779	0.00135124	0.00435136	Calmodulin binding protein-like family protein.	up
Os05g0443400	40.393	127.624	1.50682	1.44004e-33	8.5092e-32	Similar to Glucan endo-1, 3-beta-glucosidase 7.	up
Os03g0734500	2.131	8.861	1.50642	0.000925877	0.00309551	Conserved hypothetical protein.	up
Os08g0154250	0.239667	1.07467	1.50639	0.00179619	0.00561342	Similar to monocopper oxidase.	up
Os03g0275100	0.06	0.431	1.50619	0.0064786	0.0175182	Similar to TA11 protein (Fragment).	up
Os11g0257800	1.74133	6.37033	1.50591	4.65332e-05	0.00020669	Hypothetical protein.	up
Os11g0428800	2.46167	8.95833	1.50551	4.21166e-05	0.000188599	Cupredoxin domain containing protein.	up
Os01g0666000	1.71767	5.802	1.50495	2.24144e-07	1.49872e-06	Similar to Lipid phosphate phosphatase 2 (EC 3.1.3.-) (AtLPP2) (Phosphatidic acid phosphatase 2) (AtPAP2) (Prenyl diphosphate phosphatase).	up
Os03g0129400	14.5917	54.7513	1.50364	0.000299635	0.00111424	Conserved hypothetical protein.	up
Os03g0268600	0.033	0.400333	1.50169	0.00746114	0.0198437	Similar to Protein phosphatase type 2C.	up
Os11g0153851	1.03	5.09167	1.50125	0.00325022	0.00949119	Hypothetical genes.	up
Os05g0457800	8.124	25.6433	1.49932	5.66545e-24	1.94287e-22	Similar to Glycerol-3-phosphate acyltransferase 5 (EC 2.3.1.15) (AtGPAT5).	up
Os08g0488700	16.623	52.1663	1.49625	9.9615e-26	3.82889e-24	Hypothetical conserved gene.	up
Os01g0701700	3.76867	12.2223	1.49577	7.95035e-11	8.66449e-10	SAM dependent carboxyl methyltransferase family protein.	up
Os10g0565700	0.322	1.32633	1.49357	0.000999218	0.00331257	Similar to SNF2 family N-terminal domain containing protein.	up
Os03g0188100	1.43567	4.86933	1.49159	2.9654e-06	1.63209e-05	Similar to transparent testa 12 protein.	up
Os02g0131100	125.073	385.452	1.48868	5.48517e-79	1.3286e-76	Hypothetical conserved gene.	up
Os11g0209000	45.5447	143.34	1.48549	9.56109e-20	2.46462e-18	Glycine rich family protein.	up
Os07g0130800	0.0716667	0.461333	1.48499	0.00674464	0.0181354	Protein kinase, catalytic domain domain containing protein.	up
Os03g0738200	21.2427	66.4747	1.48426	6.36732e-21	1.79258e-19	Hypothetical conserved gene.	up
Os11g0626700	8.49067	27.2003	1.48372	1.21107e-12	1.61352e-11	Hypothetical conserved gene.	up
Os05g0203900	5.90333	18.7023	1.48308	1.05462e-15	1.94609e-14	Conserved hypothetical protein.	up
Os01g0110100	0.261333	1.106	1.48302	0.0017363	0.00544653	Phosphate (Pi) transporter, Pi homeostasis	up
Os04g0675300	18.7593	58.489	1.48248	7.53862e-25	2.73896e-23	Zinc finger, RING/FYVE/PHD-type domain containing protein.	up
Os09g0357400	28.438	89.193	1.48238	9.1507e-21	2.54159e-19	Disease resistance protein domain containing protein.	up
Os03g0225900	9.63	30.0153	1.48055	6.04542e-16	1.14302e-14	Allene oxide synthase (CYP74A2), Biosynthesis of jasmonic acid (JA)	up
Os12g0159000	20.6557	64.6133	1.48013	4.29623e-21	1.2249e-19	Harpin-induced 1 domain containing protein.	up
Os11g0525900	0.626333	2.796	1.47923	0.00286431	0.00849061	Zinc finger, GRF-type domain containing protein.	up
Os08g0111500	0.049	0.494667	1.47803	0.00841912	0.0220341	Hypothetical conserved gene.	up
Os05g0493800	5.706	18.4593	1.47783	7.06365e-10	6.76089e-09	Similar to nodulin-like protein.	up
Os07g0194800	2.39233	7.77833	1.4749	1.06451e-08	8.64927e-08	Similar to galactosyltransferase/ transferase, transferring hexosyl groups.	up
Os08g0428900	7.54367	23.1947	1.47477	1.4928e-41	1.22738e-39	Chaperonin Cpn60/TCP-1 family protein.	up
Os05g0368100	0.176333	1.57433	1.47405	0.00849799	0.0222103	Conserved hypothetical protein.	up
Os12g0174700	28.659	90.0073	1.47264	5.62086e-16	1.06499e-14	Similar to disease resistance response protein 206.	up
Os04g0453500	2.43533	7.63567	1.47112	3.2289e-14	5.1429e-13	Conserved hypothetical protein.	up
Os11g0238700	0.149333	0.745	1.47076	0.00473892	0.013243	Similar to NB-ARC domain containing protein.	up
Os01g0383700	16.2847	50.515	1.46792	1.88434e-21	5.51276e-20	Similar to LEC14B protein.	up
Os01g0940000	2.693	8.659	1.46777	3.01896e-09	2.66204e-08	Cytokinin oxidase/dehydrogenase, Crown root formation	up
Os02g0209900	0.0203333	0.482333	1.46621	0.00825809	0.0216569	Syntaxin, N-terminal domain containing protein.	up
Os11g0154500	7.029	21.8497	1.46499	5.00363e-14	7.76719e-13	Blast disease-responsive transcription factor, Disease resistance	up
Os05g0127500	2.32033	7.35367	1.46437	9.34113e-10	8.79054e-09	Similar to Leucoanthocyanidin dioxygenase-like protein.	up
Os01g0946300	0	0.947333	1.46418	0.00704013	0.0188621	Similar to Lecithin:cholesterol acyltransferase family protein, expressed.	up
Os10g0491450	4.27533	15.023	1.46359	8.57889e-05	0.000359048	Conserved hypothetical protein.	up
Os02g0817400	0.0173333	0.364667	1.46091	0.00870012	0.022668	Conserved hypothetical protein.	up
Os11g0501000	0.229667	1.00833	1.46075	0.00288678	0.00855156	Conserved hypothetical protein.	up
Os10g0528300	1.64733	5.70167	1.45945	4.55357e-05	0.000202627	Tau class glutathione S-transferase 4	up
Os11g0156200	0.016	0.335	1.4593	0.00872293	0.0227143	Peptidase S28 family protein.	up
Os06g0251100	8.148	24.857	1.45636	1.55207e-23	5.21613e-22	Membrane attack complex component/perforin (MACPF) domain domain containing protein.	up
Os10g0151366	0.141667	1.658	1.45269	0.00960778	0.024686	Similar to RNA-binding region RNP-1 (RNA recognition motif); Calcium-binding EF-hand.	up
Os05g0233000	4.126	12.77	1.45263	6.90514e-12	8.42844e-11	Conserved hypothetical protein.	up
Os03g0181100	9.28633	30.469	1.45222	7.07693e-07	4.33813e-06	Tify domain containing protein.	up
Os07g0299701	1.22433	4.63233	1.45092	0.000855334	0.00287708	Non-protein coding transcript.	up
Os01g0832100	0.457333	1.74533	1.44602	0.00126823	0.00410913	Esterase, SGNH hydrolase-type domain containing protein.	up
Os04g0513400	3.43967	10.7757	1.44575	3.90049e-08	2.93011e-07	Similar to Beta-glucosidase.	up
Os12g0156866	0	0.237333	1.44548	0.00782433	0.0206726	Similar to Amino acid permease family protein, expressed.	up
Os04g0468000	0.220667	0.762667	1.44534	0.000171486	0.000674259	Similar to OSIGBa0128P10.7 protein.	up
Os02g0323000	0.730333	2.56433	1.44382	0.000140488	0.000561492	Similar to Felis catus multi-drug resistance related (Fragment).	up
Os01g0137800	0.498333	1.815	1.44377	0.000408566	0.00147525	Non-protein coding transcript.	up
Os06g0288100	44.065	132.561	1.44361	1.14458e-41	9.46871e-40	LRR receptor like kinase, Regulation of PTI response and antiviral defense	up
Os07g0417766	2.169	6.741	1.44167	1.89289e-11	2.21947e-10	Hypothetical conserved gene.	up
Os09g0266100	1.209	4.29433	1.43986	0.000234312	0.000891427	Conserved hypothetical protein.	up
Os01g0939800	0.0236667	0.205333	1.4389	0.0102674	0.026136	Hypothetical protein.	up
Os02g0777001	0	0.602333	1.43852	0.00805465	0.0211916	Non-protein coding transcript.	up
Os11g0549469	4.09867	13.325	1.43613	3.31731e-06	1.80838e-05	Non-protein coding transcript.	up
Os10g0536150	0.576667	2.48833	1.43475	0.00359124	0.0103565	Intronic long noncoding RNA, Regulation of OsMADS56-mediated flowering	up
Os02g0472500	0.0763333	0.976333	1.43271	0.0105664	0.0267881	Similar to Pathogenesis-related protein PR1c.	up
Os01g0820400	0.0986667	1.2	1.42948	0.0107379	0.0271665	WRKY transcription factor 22, Resistance to blast	up
Os01g0770000	11.7127	35.669	1.42829	5.06817e-15	8.7292e-14	Uncharacterised protein family UPF0089 domain containing protein.	up
Os06g0705600	3.25233	10.3813	1.42806	5.33137e-07	3.34046e-06	Oligopeptide transporter domain containing protein.	up
Os04g0622600	5.26567	15.6727	1.42591	2.90663e-34	1.75613e-32	A member of the NBS-LRR class of plant disease resistance genes, Bacterial blight-resistance (Nipponbare: susceptible)	up
Os02g0687200	1.737	5.756	1.42429	2.52995e-05	0.000118378	Protein of unknown function DUF581 family protein.	up
Os11g0158600	3.78933	11.772	1.42334	1.11031e-08	8.99968e-08	Homeodomain-like domain containing protein.	up
Os04g0598900	1.02333	3.258	1.42298	2.50492e-06	1.3987e-05	Similar to Wall-associated kinase-like protein.	up
Os11g0694850	0.151333	0.766	1.42266	0.00735599	0.019597	Leucine-rich repeat (LRR) receptor kinase-like protein, Bacterial blight resistance	up
Os01g0221100	23.662	70.338	1.42169	2.96161e-32	1.63168e-30	Jasmonyl-L-isoleucine synthase, Wound response, Jasmonic acid signalling	up
Os09g0449800	1.84033	6.17567	1.42161	6.69897e-05	0.00028698	Conserved hypothetical protein.	up
Os11g0168600	5.86733	17.984	1.42114	4.38437e-11	4.92184e-10	C-terminus of receptor-like cytoplasmic kinase, Salinity tolerance, Regulation of stomata response to stress	up
Os04g0648000	0.319	1.63233	1.42063	0.00764516	0.020267	Non-protein coding transcript.	up
Os10g0371100	0.021	0.469333	1.41902	0.0105146	0.0266821	Similar to AP2 domain containing protein, expressed.	up
Os09g0271100	85.476	251.065	1.41835	5.09476e-46	4.77274e-44	Conserved hypothetical protein.	up
Os06g0294000	3.75233	11.62	1.41824	2.63435e-09	2.33676e-08	Conserved hypothetical protein.	up
Os05g0135400	3.38933	10.7213	1.41797	4.30845e-06	2.30476e-05	Plant peroxidase domain containing protein.	up
Os08g0548000	3.168	10.446	1.41744	0.000138596	0.000555168	Myb transcription factor domain containing protein.	up
Os06g0240050	0	0.318333	1.41725	0.00878854	0.0228696	BURP domain-containing protein 9.	up
Os11g0227100	14.3913	42.6867	1.41694	2.86893e-27	1.23217e-25	Similar to NBS-LRR-like protein.	up
Os11g0203400	2.314	7.65333	1.41592	4.14995e-05	0.000186083	Hypothetical conserved gene.	up
Os06g0542300	3.02267	9.69	1.41585	2.92102e-06	1.60998e-05	Heavy metal transport/detoxification protein domain containing protein.	up
Os08g0495500	155.773	456.67	1.41572	2.63038e-47	2.5439e-45	Kelch related domain containing protein.	up
Os04g0341900	10.7827	32.1313	1.41537	4.88464e-15	8.45099e-14	Similar to OSIGBa0159H11-OSIGBa0137A07.10 protein.	up
Os06g0267900	7.94567	23.6453	1.41506	2.26346e-23	7.52229e-22	NB-ARC domain containing protein.	up
Os09g0130700	3.23233	10.2733	1.41492	1.36935e-06	8.02101e-06	Conserved hypothetical protein.	up
Os04g0528000	0	0.64	1.41368	0.00889697	0.0231222	Similar to OSIGBa0115K01-H0319F09.15 protein.	up
Os12g0417000	16.6503	49.5327	1.41353	1.4872e-20	4.08424e-19	Transposase, Ptta/En/Spm, plant domain containing protein.	up
Os02g0251200	3.89167	12.1197	1.41236	1.00472e-07	7.08444e-07	Non-protein coding transcript.	up
Os03g0109300	11.4753	35.1823	1.41132	5.62069e-10	5.44962e-09	Similar to Lysine decarboxylase-like protein.	up
Os01g0902100	0.0736667	0.408333	1.41038	0.0094792	0.0244	Similar to MRP-like ABC transporter.	up
Os07g0225300	7.94467	24.9153	1.40869	2.34013e-07	1.56082e-06	OsNAC3 protein.	up
Os07g0187000	0.424333	1.51833	1.40777	0.000834905	0.00282001	Conserved hypothetical protein.	up
Os11g0144900	0.279	0.992	1.40527	0.000868617	0.0029203	Conserved hypothetical protein.	up
Os02g0314600	5.49533	16.4717	1.40411	1.76219e-13	2.58191e-12	Peptidase A1 domain containing protein.	up
Os11g0669100	12.6553	37.3977	1.40251	3.15843e-21	9.09182e-20	Calmodulin binding protein-like family protein.	up
Os08g0335200	1.09733	3.587	1.40138	5.91096e-05	0.000256354	Hypothetical protein.	up
Os06g0210400	5.04967	14.8617	1.40113	1.25344e-18	2.95097e-17	Concanavalin A-like lectin/glucanase, subgroup domain containing protein.	up
Os07g0103100	16.3983	47.948	1.39807	2.07613e-28	9.60738e-27	Similar to Glutamate receptor 3.4 precursor (Ligand-gated ion channel 3.4) (AtGLR4). Splice isoform 2.	up
Os06g0128600	29.0627	84.761	1.39533	2.96203e-19	7.33982e-18	Ankyrin repeat containing protein.	up
Os06g0248500	1.66467	5.24633	1.39406	3.88294e-06	2.09128e-05	E3 ubiquitin ligase, Positive regulation of resistance to M. grisea	up
Os06g0238200	3.80633	11.403	1.39264	2.14993e-10	2.20709e-09	Similar to ubiquitin-protein ligase.	up
Os05g0464350	0.969333	4.65267	1.39067	0.00893584	0.0232035	Hypothetical protein.	up
Os06g0125000	0.448333	1.49967	1.3905	0.000240583	0.000913733	Similar to NBS-LRR disease resistance protein homologue.	up
Os07g0690900	2.20433	6.65133	1.38967	3.15822e-08	2.4034e-07	COBRA-Like (COBL) family protein, Glycosyl-phosphatidyl inositol (GPI)-anchor protein, Regulation of stomatal development	up
Os01g0807532	5.11267	15.3953	1.38942	3.02663e-09	2.66713e-08	Hypothetical conserved gene.	up
Os02g0166501	0.891	3.58733	1.38938	0.00497185	0.0138221	Hypothetical conserved gene.	up
Os09g0435100	0.0433333	0.472333	1.38908	0.0132132	0.0325291	Hypothetical gene.	up
Os03g0642900	0.248667	1.15533	1.38813	0.00816749	0.0214549	Similar to Hydrolase-like protein.	up
Os07g0298700	0.329	1.24367	1.38679	0.00253048	0.00761695	Similar to OSIGBa0124C14.5 protein.	up
Os03g0621400	1.14633	3.746	1.38657	8.78879e-05	0.000366918	Hypothetical conserved gene.	up
Os02g0175000	1.15933	3.62967	1.38524	7.42534e-06	3.8019e-05	Ion transporter , Na+ transport	up
Os09g0543400	0.329	1.31233	1.38483	0.00446492	0.0125727	Ornithine decarboxylase 1	up
Os01g0142600	1.648	5.12367	1.38468	1.67576e-06	9.68914e-06	Conserved hypothetical protein.	up
Os01g0656400	3.84933	11.8173	1.38442	7.54414e-07	4.60458e-06	Similar to WRKY transcription factor 15.	up
Os03g0823000	27.4313	78.8573	1.38429	1.08156e-44	9.66073e-43	Resistance protein candidate (Fragment).	up
Os09g0544000	3.31233	9.97333	1.38314	1.77036e-08	1.39379e-07	Transferase family protein.	up
Os12g0448900	14.3473	41.3283	1.38249	8.14204e-25	2.95023e-23	Fatty acid alpha-dioxygenase family, Enzyme that oxygenates fatty acids into 2R-hydroperoxides	up
Os05g0388151	1.38	4.923	1.38204	0.00186421	0.00580576	Hypothetical protein.	up
Os01g0827400	2.092	6.77633	1.38092	8.61562e-05	0.000360472	Prenylated rab acceptor PRA1 family protein.	up
Os12g0516200	1123.36	3254.67	1.38062	2.54416e-26	1.02399e-24	Conserved hypothetical protein.	up
Os02g0676800	0.171333	2.30067	1.37856	0.013109	0.032311	Similar to Dehydration responsive element binding protein 1E (DREB1E protein).	up
Os12g0483450	0.503667	2.08167	1.3781	0.00605885	0.0164994	Protein of unknown function DUF1719, Oryza sativa domain containing protein.	up
Os11g0158832	22.462	64.407	1.3765	3.58372e-35	2.25649e-33	Similar to Associated with HOX family protein, expressed.	up
Os03g0282232	3.93867	12.3287	1.37373	2.48302e-05	0.000116446	Conserved hypothetical protein.	up
Os08g0556300	1.13767	4.06	1.37321	0.0024912	0.00751216	Glycolipid transfer protein domain domain containing protein.	up
Os10g0474100	1.29933	3.98467	1.37186	3.01833e-06	1.65919e-05	Similar to GMC oxidoreductase family protein, expressed.	up
Os08g0232700	10.4983	30.7917	1.3717	5.17743e-13	7.19382e-12	Exo70 exocyst complex subunit family protein.	up
Os05g0142100	126.059	363.045	1.37161	4.41647e-25	1.64007e-23	Conserved hypothetical protein.	up
Os07g0645100	42.6273	122.058	1.37052	1.26232e-32	7.17522e-31	Phosphatidylinositol 3- and 4-kinase, catalytic domain containing protein.	up
Os12g0215950	1.27067	3.78567	1.37039	1.22274e-08	9.85744e-08	Similar to Leucine Rich Repeat family protein, expressed.	up
Os02g0166800	0.878667	2.76	1.36972	4.26522e-05	0.000190807	Protein of unknown function DUF640 domain containing protein.	up
Os06g0360500	0	0.316	1.36942	0.0109956	0.0277427	Hypothetical protein.	up
Os12g0272800	0.551	1.72333	1.36873	2.83648e-05	0.000131259	Typical coiled-coil nucleotide binding leucine rich repeat (CC-NB-LRR) type protein, Defense response	up
Os07g0417800	5.79467	16.77	1.36862	6.93812e-18	1.54675e-16	Galactosyl transferase domain containing protein.	up
Os10g0578200	0.587333	1.78667	1.36829	3.72659e-06	2.01433e-05	Glycosyltransferase family 2 (GT2) protein, Root hair morphogenesis	up
Os11g0686500	3.85667	11.1163	1.36802	1.5741e-18	3.67373e-17	NB-ARC domain containing protein.	up
Os08g0549000	164.424	466.164	1.3678	5.78587e-61	9.04412e-59	R2R3 MYB transcription factor, Homologue of Arabidopsis transcription factor GL1	up
Os08g0201700	12.7097	36.782	1.36774	1.15164e-12	1.53739e-11	Protein kinase-like domain domain containing protein.	up
Os07g0614600	15.4283	43.9863	1.36735	2.05657e-32	1.14242e-30	Transmembrane receptor, eukaryota domain containing protein.	up
Os03g0371350	37.8897	109.422	1.36691	1.06499e-16	2.13205e-15	Similar to Cytochrome P450 family protein, expressed.	up
Os01g0835700	1.95133	5.86233	1.36574	1.27676e-06	7.51299e-06	CCT domain containing protein, Regulation of heading date	up
Os03g0795600	0.0503333	0.598667	1.36504	0.0147198	0.0358053	Uncharacterised protein family UPF0005 domain containing protein.	up
Os09g0532500	2.49167	7.26867	1.36427	8.55904e-11	9.29771e-10	Similar to peptidase S8 and S53, subtilisin, kexin, sedolisin.	up
Os12g0624300	0.890333	2.80633	1.36392	0.000120227	0.000489169	Hypothetical protein.	up
Os10g0386300	0.265333	1.404	1.3637	0.0120513	0.0300344	Hypothetical protein.	up
Os02g0729100	3.32833	9.891	1.3627	1.12058e-07	7.85602e-07	Protein of unknown function DUF231, plant domain containing protein.	up
Os03g0364400	18.188	52.6313	1.36267	7.53696e-16	1.41507e-14	Receptor-like cytoplasmic kinase, Leaf senescence, Salt stress response	up
Os01g0137500	0.235	0.825	1.36174	0.00165596	0.00522314	Protein kinase, catalytic domain domain containing protein.	up
Os01g0155800	111.08	489.458	1.35904	0.00902904	0.0234155	Conserved hypothetical protein.	up
Os04g0612301	0	1.72	1.35837	0.0113294	0.0284825	Hypothetical protein.	up
Os07g0550600	0	0.296333	1.35823	0.0114037	0.0286409	Transferase family protein.	up
Os01g0690800	5.87067	16.715	1.35821	7.42438e-21	2.08146e-19	Protein kinase, core domain containing protein.	up
Os05g0203912	2.08433	6.60233	1.35795	0.000118575	0.000483177	Similar to Histone deacetylase.	up
Os01g0532300	5.21133	15.0977	1.35767	5.49108e-10	5.3278e-09	Conserved hypothetical protein.	up
Os03g0740833	0.902667	2.85	1.35729	5.69536e-05	0.000247936	Conserved hypothetical protein.	up
Os06g0128700	128.968	363.456	1.35698	1.75357e-31	9.39172e-30	Ankyrin repeat domain containing protein.	up
Os01g0916100	12.0923	34.9497	1.35609	3.0532e-10	3.06185e-09	Similar to loricrin.	up
Os04g0630400	28.7443	81.036	1.35331	1.22387e-31	6.6074e-30	NAD(P)-binding domain containing protein.	up
Os01g0921100	0.541	1.864	1.35126	0.00165755	0.00522695	Hypothetical conserved gene.	up
Os04g0439100	158.501	443.524	1.35098	3.47051e-75	7.71142e-73	Similar to H0525C06.4 protein.	up
Os07g0580200	0.302667	1.32733	1.34959	0.00995412	0.0254713	Conserved hypothetical protein.	up
Os02g0470600	2.03933	6.20933	1.34927	5.5709e-06	2.92081e-05	Similar to phosphoinositide binding.	up
Os04g0630500	4.278	12.504	1.3471	1.06701e-07	7.50791e-07	Similar to H0323C08.15 protein.	up
Os01g0543600	0.563	1.85	1.34545	0.000669015	0.00231108	Cytochrome P450 domain containing protein.	up
Os06g0165500	0.871667	2.71367	1.34382	6.22121e-05	0.000268352	S-Domain receptor like kinase-37, Response to drought in tolerant genotypes	up
Os04g0303250	0.57	1.79933	1.3436	0.000231602	0.000882114	Hypothetical gene.	up
Os08g0202300	48.9393	137.712	1.34351	2.30224e-29	1.12134e-27	Hypothetical conserved gene.	up
Os09g0433700	0.438667	1.54533	1.34258	0.00229992	0.00699975	Similar to Pectin methylesterase (Fragment).	up
Os04g0170166	0.873667	2.71533	1.34248	7.44663e-05	0.00031564	Hypothetical conserved gene.	up
Os11g0679900	3.31433	9.45833	1.33915	7.79163e-11	8.49841e-10	Conserved hypothetical protein.	up
Os03g0235400	3.39067	9.76233	1.33798	1.2432e-10	1.32637e-09	Hypothetical protein.	up
Os09g0333600	0.558667	1.961	1.33783	0.00314937	0.00923581	Similar to PDR-like ABC transporter (PDR4 ABC transporter).	up
Os04g0490300	0.195667	1.27233	1.33732	0.0165501	0.03963	Similar to protein binding protein.	up
Os05g0426033	0.477333	1.66467	1.33348	0.00278955	0.00829368	Hypothetical conserved gene.	up
Os01g0949750	37.438	104.276	1.33247	5.08967e-19	1.23391e-17	Similar to Glutathione S-transferase GST 28 (Fragment).	up
Os08g0334300	2.793	8.289	1.33221	7.28413e-06	3.73298e-05	Legume lectin, beta chain domain containing protein.	up
Os04g0531800	2.925	8.24267	1.33151	3.92647e-15	6.85945e-14	Conserved hypothetical protein.	up
Os01g0949700	9.324	26.6413	1.33094	5.96362e-08	4.35228e-07	Glutathione S-transferase, C-terminal domain containing protein.	up
Os10g0521400	1.16533	3.593	1.33038	0.000176416	0.000691718	Alpha/beta hydrolase fold-1 domain containing protein.	up
Os10g0463400	0	0.409333	1.33015	0.0131234	0.0323406	B-type response regulator, Floral inducer to promote short-day (SD) flowering pathway	up
Os06g0644466	11.9563	33.457	1.33014	4.08841e-21	1.16813e-19	Hypothetical conserved gene.	up
Os11g0701600	22.6187	63.6007	1.32948	8.63978e-13	1.17199e-11	Glycoside hydrolase, family 18, catalytic domain domain containing protein.	up
Os11g0692000	1.97933	5.682	1.32858	7.03997e-10	6.74063e-09	Hypothetical protein.	up
Os09g0471400	10.2737	28.8527	1.32806	5.01876e-16	9.5495e-15	Similar to WAK80 - OsWAK receptor-like protein kinase.	up
Os01g0873300	0.554333	2.24533	1.32634	0.00907711	0.023521	Conserved hypothetical protein.	up
Os04g0515400	11.78	34.4147	1.32541	1.31268e-05	6.44734e-05	NTP pyrophosphohydrolase MazG, putative catalytic core domain containing protein.	up
Os01g0137700	0.237	0.999333	1.32521	0.0103774	0.0263761	Conserved hypothetical protein.	up
Os02g0781800	8.719	25.0063	1.32503	2.24822e-09	2.01284e-08	Conserved hypothetical protein.	up
Os01g0332500	0.0146667	0.292667	1.32455	0.0161373	0.0387853	Similar to Serine carboxypeptidase II-like protein.	up
Os01g0183950	2.094	6.94967	1.32351	0.00201218	0.00621262	Hypothetical protein.	up
Os03g0326100	8.385	23.1997	1.32203	5.32215e-24	1.83215e-22	Phospholipid-transporting ATPase 1 (EC 3.6.3.1) (Aminophospholipid flippase 1).	up
Os01g0904400	0.394667	1.22967	1.32136	0.000313102	0.00115983	Similar to Chromosome assembly protein homolog.	up
Os03g0218300	12.16	34.0253	1.32129	4.34306e-17	9.0168e-16	Conserved hypothetical protein.	up
Os07g0537000	8.23	22.963	1.32061	1.78306e-17	3.82597e-16	Similar to Receptor protein kinase.	up
Os02g0166200	88.0297	242.549	1.31946	3.53317e-37	2.41712e-35	Non-protein coding transcript.	up
Os04g0271450	0.46	1.378	1.31902	3.96708e-05	0.000178544	Non-protein coding transcript.	up
Os10g0580400	68.5327	188.358	1.31888	3.30673e-46	3.11946e-44	High-affinity urea transporter, Effective urea acquisition and utilisation, Effective use of low external urea as a N source	up
Os07g0654500	5.43033	15.1403	1.31794	7.00177e-15	1.18769e-13	Hypothetical protein.	up
Os06g0711200	3.291	9.65133	1.31785	4.53941e-06	2.41868e-05	Conserved hypothetical protein.	up
Os07g0670800	0.0376667	0.700333	1.31725	0.0170778	0.0407122	Similar to 60S ribosomal protein L19-3.	up
Os01g0347300	2.777	7.94067	1.31713	8.25321e-08	5.90777e-07	Conserved hypothetical protein.	up
Os09g0425700	12.2843	33.806	1.31703	4.66157e-27	1.97995e-25	Similar to Glycylpeptide N-tetradecanoyltransferase.	up
Os02g0131050	14.622	40.4083	1.31687	3.95695e-27	1.68868e-25	Hypothetical gene.	up
Os01g0883000	0.495	1.619	1.31647	0.00114673	0.00375211	Similar to protein kinase.	up
Os06g0673800	4.17033	12.377	1.31519	1.02685e-05	5.13637e-05	Conserved hypothetical protein.	up
Os01g0122000	1.20033	3.65633	1.31517	0.000108674	0.000446349	Conserved hypothetical protein.	up
Os01g0203900	0.07	0.514333	1.31416	0.0191927	0.0450786	Hypothetical protein.	up
Os04g0447100	6.83967	19.204	1.31396	1.54266e-12	2.02519e-11	Similar to Lipoxygenase.	up
Os10g0510500	13.3447	38.4233	1.3139	6.92422e-08	5.01116e-07	Auxin responsive SAUR protein family protein.	up
Os03g0371300	35.7823	99.2047	1.31384	5.27154e-19	1.27456e-17	Similar to Cytochrome P450 CYP709E4.	up
Os01g0972000	1.77667	5.24033	1.31375	1.96765e-05	9.35993e-05	Zinc finger, RING/FYVE/PHD-type domain containing protein.	up
Os03g0557900	0.442333	1.803	1.31335	0.0107213	0.0271349	Hypothetical gene.	up
Os01g0971000	367.068	1000.35	1.31222	2.38886e-57	3.36266e-55	Conserved hypothetical protein.	up
Os08g0540400	0.353667	1.21567	1.31146	0.0035801	0.0103288	Calcium-dependent protein kinase, Positive regulation in the ABA and salt stress signaling pathways, Salt tolerance	up
Os04g0648200	0.445667	1.66333	1.3105	0.00737067	0.0196303	Leucine-rich repeat, plant specific containing protein.	up
Os01g0115100	8.937	24.7703	1.31044	1.14263e-16	2.27899e-15	Hypothetical conserved gene.	up
Os01g0322700	1.42233	4.97267	1.30586	0.00636427	0.0172438	Primary microRNA of OsmiR408; Target gene(s): OsUCL8 (Os03g0709100), OsUCL7 (Os03g0259100), Regulation of panicle branching and grain weight, Regulation of grain yield and photosynthesis	up
Os07g0203925	2.53767	7.53467	1.30553	0.000115331	0.000471245	Similar to ATP binding protein.	up
Os03g0622700	1.47633	4.53133	1.30548	0.000210592	0.000810708	Similar to Plastidic phosphate translocator-like protein1.	up
Os03g0800000	40.5153	110.965	1.30463	4.73004e-27	2.00586e-25	Similar to Nitrate and chloride transporter.	up
Os09g0313550	0.395	1.204	1.30271	0.000276072	0.00103262	Hypothetical gene.	up
Os05g0424000	0.412667	1.407	1.30212	0.00343951	0.00997246	Amino acid permease, Transport of amino acids	up
Os03g0388900	107.202	290.532	1.30077	1.7069e-26	6.97442e-25	Peptidase C14, caspase catalytic domain containing protein.	up
Os01g0102400	0.248	0.984667	1.30077	0.0103665	0.0263559	Histone-fold domain containing protein.	up
Os12g0203000	5.32067	14.6407	1.29837	1.81736e-15	3.27489e-14	Similar to Cyclin-dependent protein kinase-like protein.	up
Os12g0222800	4.00433	11.086	1.29772	1.22854e-12	1.63355e-11	Leucine-rich repeat, N-terminal domain containing protein.	up
Os01g0162300	1.457	4.494	1.29757	0.0007261	0.00248612	Leucine-rich repeat, plant specific containing protein.	up
Os03g0277100	51.924	141.868	1.29686	1.74546e-21	5.12319e-20	HSP20-like chaperone domain containing protein.	up
Os08g0249501	2.678	7.52633	1.2963	1.32737e-07	9.18127e-07	Hypothetical protein.	up
Os06g0611900	99.9067	274.758	1.2959	1.59053e-16	3.14896e-15	Similar to Glycine decarboxylase P subunit.	up
Os09g0359500	0.06	0.349333	1.29554	0.0200606	0.0468145	Similar to OsD305.	up
Os10g0400200	4.39533	12.258	1.29477	8.78572e-10	8.29691e-09	Glutelin type-A2 precursor, Regulation of grain protein content	up
Os10g0432200	5.78567	18.5957	1.29333	0.00163823	0.00517451	Conserved hypothetical protein.	up
Os02g0211000	3.253	9.11833	1.29254	7.63396e-09	6.35242e-08	Conserved hypothetical protein.	up
Os03g0803800	1.98633	5.72	1.29241	5.43559e-06	2.85599e-05	Conserved hypothetical protein.	up
Os09g0432231	0.14	1.10367	1.29158	0.02137	0.049441	Similar to Cold-regulated protein.	up
Os08g0116750	0.00566667	0.102333	1.29146	0.0190827	0.0448752	Hypothetical gene.	up
Os08g0386200	25.9523	70.542	1.29054	5.3333e-22	1.62391e-20	WRKY transcription factor 69.	up
Os01g0730500	11.001	30.0503	1.29036	7.97646e-15	1.34455e-13	Similar to Ferredoxin (Bacterial type ferredoxin family).	up
Os07g0108800	0.236333	0.922	1.28978	0.011132	0.0280528	Two-pore K+ channel family protein, K+ homeostasis, Osmotic and drought tolerance	up
Os03g0602300	5.95467	16.489	1.28972	5.9269e-11	6.56845e-10	C6-oxidase, Brassinosteroid biosynthetic enzyme, Brassinosteroid biosynthesis, Organization and elongation of the leaf and stem cells, Regulation of root growth	up
Os01g0944000	41.3333	112.979	1.2897	1.50364e-17	3.24193e-16	Conserved hypothetical protein.	up
Os03g0834050	5.662	15.497	1.28962	3.44126e-12	4.3417e-11	Haloacid dehalogenase-like APase, Low-Pi-responsive haloacid dehalogenase (HAD)-like hydrolase, Pi homeostasis	up
Os09g0407050	2.24467	7.06333	1.28896	0.00120117	0.00391686	Hypothetical gene.	up
Os01g0201100	4.35567	12.0143	1.28892	1.75749e-10	1.82793e-09	Similar to xylosyltransferase oxt.	up
Os02g0110700	19.7707	53.714	1.2889	9.88568e-21	2.74007e-19	Conserved hypothetical protein.	up
Os04g0194500	10.1357	27.4357	1.28864	4.03148e-25	1.49917e-23	Similar to ABC transporter-like protein.	up
Os08g0529000	1.67633	5.26433	1.28819	0.00101428	0.00335712	Auxin efflux carrier, Auxin homeostasis, transport and distribution	up
Os09g0343400	2.492	7.15133	1.2878	3.54737e-06	1.92482e-05	Conserved hypothetical protein.	up
Os06g0179800	10.782	30.2907	1.28746	3.20959e-08	2.43765e-07	Leucine-rich repeat, N-terminal domain containing protein.	up
Os01g0858900	13.236	36.0887	1.28742	2.22013e-17	4.70744e-16	Glycosyl transferase, family 29 protein.	up
Os05g0186300	0.775333	2.25967	1.28661	6.46355e-05	0.00027778	Cytosolic NADP malic enzyme	up
Os01g0176050	0.454333	1.55367	1.28619	0.00460432	0.0129044	Hypothetical protein.	up
Os02g0226200	1.82933	5.96433	1.28559	0.00314818	0.00923334	HAD-superfamily subfamily IB hydrolase, hypothetical 1 protein.	up
Os12g0284800	13.9547	38.035	1.28494	3.64863e-15	6.40738e-14	Hypothetical gene.	up
Os01g0221000	62.223	168.476	1.28467	3.33334e-19	8.22203e-18	Hypothetical protein.	up
Os12g0171500	19.9987	54.0643	1.28327	8.50599e-21	2.37726e-19	Conserved hypothetical protein.	up
Os10g0488400	2.234	6.595	1.28308	0.000282033	0.00105345	Protein of unknown function DUF761, plant domain containing protein.	up
Os11g0569600	0.484333	1.43733	1.28255	0.000187656	0.000730359	Similar to Receptor kinase-like protein.	up
Os07g0645200	4.35333	12.385	1.28251	1.41842e-06	8.28853e-06	Similar to FAT domain-containing protein.	up
Os12g0281600	2.82467	7.842	1.28154	9.11655e-09	7.48649e-08	NB-ARC domain containing protein.	up
Os08g0230300	12.534	33.8163	1.28133	6.99676e-17	1.42403e-15	Hypothetical conserved gene.	up
Os01g0731100	1.87967	5.40233	1.27878	3.30037e-05	0.000150498	Similar to Pathogen-related protein.	up
Os01g0660200	17.5937	47.0757	1.27665	1.50378e-23	5.06014e-22	Acidic class III chitinase OsChib3a precursor (Chitinase) (EC 3.2.1.14).	up
Os07g0540600	9.75567	26.6653	1.27663	6.97672e-12	8.51071e-11	Gnk2-homologous domain domain containing protein.	up
Os03g0726500	46.3823	123.477	1.2748	1.65229e-47	1.63322e-45	Protein of unknown function DUF81 domain containing protein.	up
Os02g0472566	1.18033	3.76533	1.27385	0.00277511	0.00825897	Allergen V5/Tpx-1-related domain containing protein.	up
Os10g0538200	1.22267	3.68633	1.27247	0.000478144	0.00170641	Peptidase aspartic, catalytic domain containing protein.	up
Os12g0576700	4.616	13.03	1.27144	1.77072e-06	1.01704e-05	Similar to Diphosphonucleotide phosphatase 1 precursor.	up
Os01g0762500	0.777333	2.48067	1.27101	0.00226476	0.00690444	Glutelin A-1	up
Os06g0601600	0.315333	1.06833	1.2695	0.00570052	0.0156318	Cellulose synthase domain containing protein.	up
Os01g0375500	0.6	2.14167	1.26903	0.00948428	0.0244084	Similar to Shikimate biosynthesis protein aroDE.	up
Os04g0621900	0.577667	1.67767	1.26898	7.17745e-05	0.000305337	Conserved hypothetical protein.	up
Os03g0315400	10.929	29.2137	1.26528	2.8252e-18	6.50328e-17	R2R3-type MYB transcription factor, "Salt, cold and dehydration tolerance"	up
Os02g0708600	12.28	32.8763	1.26497	5.09059e-17	1.04958e-15	SET domain containing protein.	up
Os03g0282300	1.502	4.29233	1.26485	3.87e-05	0.000174432	Hypothetical conserved gene.	up
Os03g0251425	0.538	2.05567	1.26471	0.012512	0.0310015	Similar to Histone-like transcription factor and archaeal histone family protein, expressed.	up
Os09g0314200	17.6063	46.8537	1.26463	4.12272e-26	1.6397e-24	Disease resistance protein domain containing protein.	up
Os06g0649000	8.958	24.68	1.26328	3.7847e-08	2.8495e-07	PAMP (pathogen-associated molecular pattern)-responsive transrepressor, Defense response	up
Os03g0185950	3.29367	9.66767	1.26327	0.000531872	0.0018786	Conserved hypothetical protein.	up
Os12g0255200	28.926	77.2683	1.26069	1.29055e-18	3.03301e-17	Staphylococcal nuclease (SNase-like), OB-fold domain containing protein.	up
Os03g0399600	7.956	21.5357	1.26034	8.04511e-11	8.76422e-10	Hypothetical protein.	up
Os01g0601700	4.071	11.015	1.2602	2.85483e-11	3.25647e-10	Leucine-rich repeat domain containing protein.	up
Os11g0524900	0.291333	0.964	1.25891	0.00528777	0.0146052	Similar to Jacalin-like lectin domain containing protein, expressed.	up
Os09g0271000	0.206667	0.694333	1.25723	0.00661972	0.0178495	Hypothetical protein.	up
Os01g0699100	0.909333	2.706	1.25683	0.000615375	0.00214313	MAP kinase kinase kinase, Salt stress response, Seed dormancy control	up
Os02g0805400	0.934333	3.25867	1.25476	0.00928555	0.0239819	Hypothetical conserved gene.	up
Os11g0237900	11.325	29.9173	1.2538	5.6713e-14	8.73303e-13	Similar to NB-ARC domain containing protein.	up
Os01g0347200	4.87367	13.03	1.25293	1.37738e-10	1.45854e-09	Conserved hypothetical protein.	up
Os11g0591400	1.21333	4.13033	1.2527	0.00753051	0.0199946	Conserved hypothetical protein.	up
Os04g0688600	0.135333	0.585667	1.2527	0.0208896	0.0484631	Peroxidase (EC 1.11.1.7).	up
Os01g0584800	28.566	76.2193	1.25221	1.80178e-13	2.6351e-12	Similar to binding.	up
Os11g0691800	2.261	6.196	1.25003	1.76752e-07	1.20186e-06	Similar to Leucine Rich Repeat family protein, expressed.	up
Os12g0409700	1.752	5.178	1.24936	0.000570904	0.00200278	Hypothetical conserved gene.	up
Os08g0489100	3.40667	9.40033	1.24891	3.80171e-06	2.05123e-05	Hypothetical conserved gene.	up
Os05g0397300	38.3073	100.123	1.24847	9.75655e-27	4.0606e-25	Conserved hypothetical protein.	up
Os08g0206800	17.486	47.095	1.24793	9.47197e-10	8.90996e-09	Similar to cDNA clone:001-034-C01, full insert sequence.	up
Os07g0232800	126.509	333.559	1.24787	2.88329e-22	8.90013e-21	Zinc transporter, Zn uptake and distribution	up
Os12g0254601	2.95167	8.412	1.2475	6.77941e-05	0.000289825	Hypothetical gene.	up
Os02g0621800	8.423	22.0803	1.2471	2.53056e-19	6.30552e-18	Glucose-methanol-choline (GMC) oxidoreductase family protein, Hybrid breakdown (HB)	up
Os10g0195100	14.2253	37.5003	1.24702	4.98485e-20	1.31653e-18	Hypothetical conserved gene.	up
Os01g0759400	5.62367	14.898	1.24688	1.38586e-15	2.5244e-14	OsPK7.	up
Os02g0596700	1.01	3.00133	1.24542	0.000948319	0.00316216	Similar to protein binding protein.	up
Os03g0215400	1.892	5.30067	1.24527	0.000116932	0.000476988	MADS-domain-containing protein, Sexual reproduction	up
Os01g0652450	20.502	54.103	1.24515	1.81597e-14	2.95366e-13	Hypothetical gene.	up
Os03g0312500	0.289667	1.081	1.2449	0.0141045	0.0344802	Similar to SKIP interacting protein 23 (Fragment).	up
Os01g0871800	7.54633	20.437	1.24462	1.23043e-08	9.90753e-08	TGF-beta receptor, type I/II extracellular region family protein.	up
Os09g0530275	1.044	3.25933	1.24444	0.00292008	0.00864353	Cytochrome P450 domain containing protein.	up
Os08g0543500	0.976667	2.67	1.24437	9.44182e-07	5.68539e-06	Similar to NBS-LRR type resistance protein (Fragment).	up
Os09g0458800	16.7763	45.437	1.2429	9.74309e-08	6.89349e-07	EF hand domain containing protein.	up
Os02g0177666	0.707333	3.06	1.24284	0.0214747	0.0496418	Hypothetical protein.	up
Os03g0106100	0.379	1.16133	1.24033	0.00307404	0.00903363	Non-protein coding transcript.	up
Os01g0706800	9.28733	24.6197	1.23873	2.72012e-11	3.11072e-10	Similar to agglutinin.	up
Os06g0338200	9.82367	25.6763	1.23782	2.86641e-13	4.09274e-12	Copper amine oxidase family protein.	up
Os12g0594200	2.88033	7.93733	1.23747	4.77204e-06	2.53309e-05	Hypothetical conserved gene.	up
Os07g0447000	0.672333	1.95967	1.23746	0.000639252	0.0022171	Protein of unknown function DUF594 domain containing protein.	up
Os05g0515200	0.74	2.13667	1.23735	0.000397525	0.0014389	Cytochrome P450 family protein.	up
Os11g0237300	2.59767	7.51367	1.23718	0.000594435	0.00207774	Hypothetical conserved gene.	up
Os02g0150600	4.009	10.687	1.23576	1.13828e-09	1.06079e-08	Similar to Pyridine nucleotide-disulphide oxidoreductase (Fragment).	up
Os01g0742400	3.71867	10.0143	1.23526	4.50829e-08	3.3539e-07	Hypothetical conserved gene.	up
Os09g0267800	5.34167	14.0273	1.23441	1.18322e-12	1.5772e-11	Hypothetical conserved gene.	up
Os08g0221300	4.20667	11.486	1.23378	5.06931e-06	2.67767e-05	Conserved hypothetical protein.	up
Os03g0356526	1.334	4.018	1.2333	0.00227745	0.00693841	Hypothetical conserved gene.	up
Os01g0690600	1.20567	3.31733	1.23078	1.38871e-05	6.79718e-05	Conserved hypothetical protein.	up
Os04g0226340	6.107	16.3227	1.23073	9.34791e-09	7.65543e-08	Conserved hypothetical protein.	up
Os01g0113350	2.64633	7.03533	1.23044	1.83145e-07	1.24376e-06	Membrane-associated kinase-1, Response to bacterial pathogen B. glumae.	up
Os08g0230900	0.787	2.411	1.22897	0.00382943	0.0109635	Similar to Subtilisin protease (Fragment).	up
Os09g0544400	0.467	1.321	1.22833	0.00020503	0.000791333	Similar to glutathione transferase16.	up
Os11g0694600	0.333	0.993333	1.22803	0.00183853	0.00573442	Leucine rich-repeat receptor-like kinase (LRR-RLK), Rice blast disease resistance	up
Os12g0244000	1.52433	4.23933	1.22562	4.82784e-05	0.000213735	Conserved hypothetical protein.	up
Os02g0731200	3.92633	10.654	1.2256	1.80777e-06	1.03607e-05	MADS-box transcription factor, Cold tolerance, Control of tillering	up
Os03g0766800	56.4393	164.391	1.22528	0.000932409	0.00311529	Conserved hypothetical protein.	up
Os06g0557100	21.5333	55.75	1.22498	1.4844e-24	5.27905e-23	Serine/threonine protein kinase domain containing protein.	up
Os04g0219600	9.33133	24.083	1.22495	2.14899e-22	6.69499e-21	Similar to NBS-LRR protein (Fragment).	up
Os08g0488800	27.0093	69.5317	1.2243	2.95526e-29	1.42648e-27	Hypothetical conserved gene.	up
Os05g0222200	30.689	79.824	1.22404	1.75305e-18	4.08427e-17	ABC transporter-like domain containing protein.	up
Os03g0161950	1.315	4.00433	1.22283	0.0032226	0.00942589	Hypothetical conserved gene.	up
Os03g0745600	0.563333	1.913	1.22255	0.0121325	0.0302116	Uncharacterised protein family UPF0005 domain containing protein.	up
Os01g0518400	0.542333	1.685	1.222	0.00539885	0.0148845	Similar to Transposon protein.	up
Os06g0203000	0.733	2.50533	1.22188	0.0111819	0.0281626	Hypothetical protein.	up
Os01g0914200	0.198667	0.779333	1.22173	0.0198966	0.0465016	Hypothetical protein.	up
Os05g0318700	36.8703	95.176	1.22029	1.16846e-23	3.9516e-22	Catharanthus roseus receptor-like kinase1-like kinase	up
Os07g0648233	0.302	1.048	1.21936	0.0128323	0.0317046	Armadillo-type fold domain containing protein.	up
Os07g0539700	10.3713	26.8993	1.21893	5.36284e-17	1.10402e-15	Hypothetical conserved gene.	up
Os03g0554900	30.5193	78.674	1.21785	1.14617e-22	3.64687e-21	Hypothetical conserved gene.	up
Os08g0441600	0.695333	2.187	1.21754	0.00597495	0.0163122	Chorismate mutase, Resisitance to bacterial leaf blight (BLB) disease	up
Os04g0269600	370.345	948.866	1.21736	9.98528e-39	7.15905e-37	Similar to Primary amine oxidase.	up
Os04g0523500	0.758	2.36467	1.21711	0.00800895	0.0210802	Hypothetical conserved gene.	up
Os08g0158200	8.33167	21.8797	1.21704	6.30912e-10	6.07329e-09	FAD linked oxidase, N-terminal domain containing protein.	up
Os01g0601625	7.47967	19.3993	1.21668	1.48565e-15	2.69887e-14	Leucine rich repeat, N-terminal domain containing protein.	up
Os10g0339182	0.475	1.428	1.21596	0.00403056	0.0114749	Conserved hypothetical protein.	up
Os10g0475000	0.343	1.077	1.21594	0.00578905	0.0158578	Conserved hypothetical protein.	up
Os10g0400250	2.75067	7.245	1.21488	2.87884e-08	2.20138e-07	Tetratricopeptide-like helical domain containing protein.	up
Os07g0540500	12.4533	32.3693	1.21452	1.13225e-10	1.21524e-09	Similar to receptor-like protein kinase RK20-1.	up
Os04g0119800	2.16467	5.72933	1.21394	1.4069e-07	9.68651e-07	Leucine-rich repeat domain containing protein.	up
Os10g0132800	4.85433	12.8407	1.21368	2.55053e-08	1.96881e-07	Hypothetical protein.	up
Os03g0757200	3.18067	8.33033	1.21145	2.37005e-08	1.84059e-07	UDP-glucuronosyl/UDP-glucosyltransferase family protein.	up
Os01g0115300	6.64633	17.4233	1.21137	1.7992e-09	1.63368e-08	Hypothetical gene.	up
Os07g0174900	2.03667	6.59867	1.21065	0.00867372	0.0226058	Plant lipid transfer protein and hydrophobic protein, helical domain containing protein.	up
Os09g0471500	8.94167	23.018	1.20967	2.47995e-17	5.24181e-16	Conserved hypothetical protein.	up
Os02g0729300	11.4377	29.3877	1.20889	4.73145e-19	1.15018e-17	Zinc finger, CCHC retroviral-type domain containing protein.	up
Os10g0449400	1.70867	5.00767	1.20798	0.00287716	0.00852589	Hypothetical conserved gene.	up
Os03g0836300	31.1037	79.1577	1.20755	4.96278e-26	1.96219e-24	Harpin-induced 1 domain containing protein.	up
Os02g0564700	2.53967	6.691	1.207	3.64475e-06	1.97407e-05	Similar to BHLH transcription factor.	up
Os04g0106500	0.630333	1.84633	1.20562	0.00206418	0.00635637	Similar to B0616E02-H0507E05.9 protein.	up
Os01g0559600	1985.01	5032.64	1.20538	3.54531e-21	1.01511e-19	Similar to C13 endopeptidase NP1 precursor.	up
Os09g0471300	6.621	17.467	1.20501	1.05124e-06	6.27246e-06	Non-protein coding transcript.	up
Os10g0482066	34.667	90.029	1.20407	4.18396e-10	4.12504e-09	Hypothetical genes.	up
Os07g0501700	1.35633	3.89467	1.20156	0.00195796	0.00606752	C2 calcium-dependent membrane targeting domain containing protein.	up
Os11g0631900	6.60333	17.1703	1.19989	9.18817e-10	8.65265e-09	Domain of unknown function DUF591 domain containing protein.	up
Os08g0215300	9.21967	23.6823	1.19883	1.43107e-13	2.11405e-12	Conserved hypothetical protein.	up
Os09g0414600	3.53433	9.315	1.19767	1.11285e-06	6.61802e-06	Conserved hypothetical protein.	up
Os03g0326200	6.29467	16.1537	1.19668	3.16223e-13	4.48889e-12	Similar to aminophospholipid ATPase.	up
Os08g0422200	3.81033	10.4093	1.19654	0.000149376	0.000594541	Cation efflux protein family protein.	up
Os01g0768700	8.032	20.742	1.19619	1.47161e-10	1.5516e-09	Conserved hypothetical protein.	up
Os01g0681800	2.99167	8.92267	1.19612	0.00420267	0.0119153	Conserved hypothetical protein.	up
Os05g0488600	6.442	16.736	1.19549	7.05041e-09	5.8997e-08	Similar to Phosphate starvation regulator protein (Regulatory protein of P- starvation acclimation response Psr1).	up
Os08g0177600	0.983333	2.86	1.19496	0.00231419	0.00703599	Similar to double-strand break repair protein MRE11.	up
Os04g0566400	28.557	72.9597	1.19484	1.80885e-15	3.26395e-14	Similar to INDETERMINATE-related protein 9.	up
Os02g0221300	0.456667	1.34933	1.19436	0.00304245	0.00895253	Similar to cDNA clone:001-114-H08, full insert sequence.	up
Os07g0533000	0.504667	1.58333	1.19398	0.0110195	0.0277953	Peptidase A1 domain containing protein.	up
Os12g0617100	0.724333	2.02233	1.19373	0.000681247	0.00234851	Similar to Translation initiation factor eIF-2B delta subunit (eIF-2B GDP-GTP exchange factor) (Guanine nucleotide exchange factor subunit GCD2) (GCD complex subunit GCD2).	up
Os06g0491901	2.93133	8.05	1.19337	0.000267861	0.00100442	Non-protein coding transcript.	up
Os03g0289800	0.693333	2.041	1.19318	0.00475417	0.0132759	Similar to Leucoanthocyanidin dioxygenase-like protein.	up
Os10g0555100	8.805	22.7923	1.19289	2.12201e-09	1.90938e-08	Glycogenin glucosyltransferase, Submergence-related gene	up
Os05g0582500	0.381	1.295	1.19285	0.0147941	0.0359762	Peptidase S10, serine carboxypeptidase domain containing protein.	up
Os04g0269900	7.054	18.2537	1.19279	1.53353e-09	1.40288e-08	Conserved hypothetical protein.	up
Os01g0768333	19.4427	49.822	1.1921	3.30882e-09	2.89964e-08	Auxin responsive SAUR protein family protein.	up
Os07g0250900	3.26667	8.99433	1.19128	0.000304572	0.00113166	Harpin-induced 1 domain containing protein.	up
Os06g0118600	9.35867	23.938	1.18997	4.43535e-12	5.53615e-11	Similar to Mov34/MPN/PAD-1 family protein.	up
Os06g0265950	1.947	5.7	1.18951	0.00374332	0.0107456	Non-protein coding transcript.	up
Os06g0505202	16.25	42.666	1.18904	1.63705e-06	9.48775e-06	Hypothetical conserved gene.	up
Os08g0330900	4.40133	11.5117	1.18858	1.03813e-05	5.18604e-05	Conserved hypothetical protein.	up
Os11g0680200	2.25333	5.93133	1.18843	3.91053e-06	2.10445e-05	Pentatricopeptide repeat domain containing protein.	up
Os06g0644350	5.41667	14.7003	1.18832	0.000124787	0.000505273	Non-protein coding transcript.	up
Os02g0247000	1.19567	3.36233	1.18782	0.000939131	0.00313541	Protein of unknown function DUF605 domain containing protein.	up
Os03g0144700	4.16433	10.797	1.18759	6.30304e-07	3.90649e-06	Similar to Histone H2A.	up
Os07g0121800	16.568	41.6153	1.18719	2.51303e-26	1.01297e-24	Protein of unknown function DUF1719, Oryza sativa domain containing protein.	up
Os12g0123500	41.3017	103.843	1.18693	1.25413e-13	1.8629e-12	Similar to Apyrase precursor (EC 3.6.1.5) (ATP-diphosphatase) (Adenosine diphosphatase) (ADPase) (ATP-diphosphohydrolase).	up
Os01g0158600	3.756	9.49533	1.18676	1.69301e-11	2.0008e-10	Leucine-rich repeat, N-terminal domain containing protein.	up
Os04g0684900	20.547	61.0493	1.18628	0.00462606	0.0129572	Component of the CCR4-NOTcomplex, Deadenylase, Deadenylation (poly(A) tail shortening), Development and stress response	up
Os06g0317200	42.075	106.788	1.18564	2.04264e-14	3.30834e-13	Similar to glycine-rich cell wall structural protein.	up
Os07g0676900	1.70833	4.82233	1.18559	0.00122782	0.00399408	Similar to Peroxidase (EC 1.11.1.7).	up
Os05g0435500	33.5477	85.9613	1.18494	1.14404e-10	1.22594e-09	Conserved hypothetical protein.	up
Os06g0703500	25.919	65.564	1.18464	6.88952e-17	1.40327e-15	Similar to SBP-domain protein 5 (Fragment).	up
Os09g0541100	1.38233	3.96733	1.18381	0.0035718	0.0103082	Cupredoxin domain containing protein.	up
Os01g0872000	3.83833	9.77	1.18347	1.35338e-09	1.24655e-08	TGF-beta receptor, type I/II extracellular region family protein.	up
Os11g0567600	0.167667	0.551333	1.18263	0.0159543	0.0383845	Leucine-rich repeat domain containing protein.	up
Os02g0579000	27.301	68.394	1.18243	6.59738e-15	1.12335e-13	No apical meristem (NAM) protein domain containing protein.	up
Os03g0130100	3.16	8.28333	1.18082	4.33705e-06	2.31821e-05	Similar to Acyl-activating enzyme 11.	up
Os11g0226933	36.5497	91.767	1.1801	6.29574e-22	1.89975e-20	NB-ARC domain containing protein.	up
Os11g0649700	14.6823	36.8543	1.17902	4.05848e-14	6.38108e-13	Uncharacterised protein family UPF0497, trans-membrane plant subgroup domain containing protein.	up
Os03g0133500	0.361	1.08567	1.17858	0.00764605	0.0202673	Similar to Adenosine monophosphate binding protein 1 AMPBP1.	up
Os07g0680500	16.1127	40.7613	1.17676	2.15267e-12	2.78138e-11	Similar to ATP binding / DNA binding / helicase/ nucleic acid binding / protein binding / zinc ion binding.	up
Os04g0370100	9.37233	23.355	1.17624	8.76806e-17	1.77247e-15	Similar to OSIGBa0107E14.7 protein.	up
Os04g0594100	4.503	11.418	1.1758	4.93871e-08	3.65288e-07	MYB transcription factor, Regulation of cellulose biosynthesis during secondary cell wall formation	up
Os04g0616700	126.128	313.469	1.17559	2.45764e-40	1.90421e-38	Hypothetical conserved gene.	up
Os11g0668300	0.372	1.14767	1.17445	0.00985047	0.0252396	Hypothetical conserved gene.	up
Os10g0570001	5.35667	15.1123	1.17373	0.00346428	0.0100389	Conserved hypothetical protein.	up
Os02g0739100	8.276	20.9293	1.1736	3.25724e-12	4.12891e-11	Similar to Formin-like protein 16.	up
Os02g0755500	12.514	31.199	1.17193	1.55503e-18	3.63237e-17	Glycosyltransferase, Drought tolerance, Response to oxidative stress	up
Os01g0552100	6.81133	18.3713	1.17165	0.000317787	0.00117492	Non-protein coding transcript.	up
Os06g0291800	4.027	10.063	1.17103	9.21849e-16	1.71048e-14	Conserved hypothetical protein.	up
Os03g0783800	0.628667	1.92467	1.17057	0.00982378	0.0251785	Protein of unknown function DUF295 family protein.	up
Os10g0178500	12.2603	30.59	1.16934	8.72589e-11	9.46367e-10	UDP-glucuronosyl/UDP-glucosyltransferase family protein.	up
Os03g0180900	34.0763	84.5627	1.16923	5.65102e-22	1.71482e-20	Jasmonate ZIM-domain containing protein, Transcriptional repressor of JA signaling, Regulation of phosphate starvation responses, Pi homeostasis	up
Os07g0658400	62.8787	158.436	1.16861	1.86727e-12	2.4288e-11	Ferredoxin-dependent glutamate synthase, Leaf senescence and nitrogen remobilization	up
Os01g0182900	18.6413	46.3517	1.16856	2.34218e-21	6.80042e-20	Conserved hypothetical protein.	up
Os03g0347900	74.6833	184.292	1.16819	7.2866e-50	7.77411e-48	Terpenoid synthase domain containing protein.	up
Os01g0871900	22.2607	55.641	1.16767	1.60647e-16	3.17585e-15	Similar to POT family protein.	up
Os08g0174800	59.0687	147.27	1.16745	2.2765e-19	5.69357e-18	Similar to Benzothiadiazole-induced somatic embryogenesis receptor kinase 1.	up
Os06g0287700	306.373	765.881	1.16734	1.0732e-16	2.14689e-15	Similar to NBS-LRR disease resistance protein homologue (Fragment).	up
Os07g0681100	20.8167	51.721	1.16583	2.46549e-20	6.62872e-19	Similar to Receptor-like protein kinase.	up
Os02g0798800	14.0993	35.357	1.16537	2.36215e-11	2.72687e-10	Leucine-rich repeat, cysteine-containing subtype containing protein.	up
Os06g0644400	4.95933	12.9943	1.1653	3.10266e-05	0.000142352	Non-protein coding transcript.	up
Os03g0862000	0.223667	0.673333	1.16483	0.00980932	0.025151	Conserved hypothetical protein.	up
Os02g0582800	4.44267	11.2977	1.16327	1.76804e-06	1.01637e-05	Conserved hypothetical protein.	up
Os11g0555300	2.60433	6.56433	1.16299	1.54026e-09	1.40791e-08	Similar to Rp1-like protein.	up
Os04g0439300	25.375	63.3097	1.16269	3.77887e-15	6.62744e-14	Similar to H0525C06.6 protein.	up
Os04g0288500	14.8987	36.8307	1.16244	3.32418e-21	9.53831e-20	Protein kinase, catalytic domain domain containing protein.	up
Os06g0268050	10.849	28.1603	1.16239	1.64532e-05	7.94758e-05	Similar to OSIGBa0139J17.1 protein.	up
Os08g0169700	4.961	12.4217	1.16234	3.06425e-12	3.89898e-11	Similar to predicted protein.	up
Os04g0370900	64.36	158.004	1.16226	1.01188e-36	6.734e-35	Similar to H0607F01.5 protein.	up
Os02g0245200	12.887	32.1257	1.16164	2.18217e-15	3.90612e-14	Conserved hypothetical protein.	up
Os03g0299800	13.0963	32.4433	1.1613	9.72628e-18	2.14169e-16	Protein of unknown function Cys-rich family protein.	up
Os05g0548500	0.193333	0.608667	1.16107	0.0131353	0.0323667	Similar to MDR-like ABC transporter.	up
Os12g0210400	62.188	153.14	1.16103	9.4788e-35	5.84511e-33	Leucine-rich repeat_ receptor like kinase, Target of OsmiR159a.1, Negative role in plant immunity, Repression of rice resistance to Xoo infection	up
Os03g0326000	29.705	73.545	1.16102	4.05404e-19	9.91783e-18	Phospholipid-transporting ATPase 1 (EC 3.6.3.1) (Aminophospholipid flippase 1).	up
Os10g0482700	1.22067	3.273	1.16049	0.000967113	0.00321685	Similar to Flotillin-like protein 2.	up
Os05g0126300	77.7163	191.886	1.16022	1.66841e-26	6.83795e-25	Conserved hypothetical protein.	up
Os06g0702600	9.272	22.7867	1.15965	5.47414e-25	2.01338e-23	Auxin response factor 19, Control of leaf angle	up
Os07g0571100	257.736	635.04	1.15944	1.76761e-30	9.10422e-29	Conserved hypothetical protein.	up
Os11g0570000	4.894	12.3673	1.15892	7.95631e-09	6.59412e-08	Similar to Receptor kinase-like protein.	up
Os03g0589300	3.38433	8.5	1.15835	6.3259e-10	6.08726e-09	Ovarian tumour, otubain domain containing protein.	up
Os10g0482000	12.6823	31.94	1.15823	8.69051e-09	7.16068e-08	Conserved hypothetical protein.	up
Os10g0482900	7.67467	18.9283	1.15809	6.88338e-18	1.53582e-16	Thioredoxin fold domain containing protein.	up
Os10g0104000	0.299333	0.861	1.15691	0.00598458	0.0163326	Hypothetical conserved gene.	up
Os03g0760300	32.975	80.8277	1.15628	2.07451e-26	8.41255e-25	Cytochrome P450 family protein.	up
Os12g0574700	2.64533	6.85833	1.15574	1.92138e-05	9.16738e-05	Similar to lectin-like receptor kinase 7.	up
Os05g0421600	9.48367	23.73	1.15557	5.42084e-09	4.60343e-08	No apical meristem (NAM) protein domain containing protein.	up
Os10g0445900	20.2863	50.5423	1.1555	6.48927e-12	7.95217e-11	Conserved hypothetical protein.	up
Os05g0137200	43.5883	106.906	1.15518	1.1291e-19	2.89114e-18	Similar to P-glycoprotein ABCB5.	up
Os12g0441600	2.27867	5.97067	1.15493	0.000214844	0.000825301	O-methyltransferase, family 2 domain containing protein.	up
Os12g0190400	1.284	3.384	1.15489	0.000497084	0.00176804	Similar to NifS-like protein.	up
Os03g0705800	3.441	8.82933	1.15461	6.76429e-06	3.48901e-05	Protein of unknown function DUF3049 domain containing protein.	up
Os06g0604200	0.664333	1.77767	1.15376	0.000598264	0.00208895	Chloroplast-localized phospholipase D, Herbivore defense	up
Os05g0571200	3.913	10.0167	1.15277	5.97686e-06	3.11362e-05	WRKY transcription factor, Regulation of defence response	up
Os12g0416900	6.93467	17.8003	1.15252	4.7735e-06	2.53336e-05	Conserved hypothetical protein.	up
Os01g0369900	1.67733	4.41867	1.15176	0.000147596	0.000588152	Similar to 12-oxo-phytodienoic acid reductase6.	up
Os12g0566250	17.0923	42.0093	1.15131	6.26693e-20	1.64063e-18	Hypothetical protein.	up
Os01g0668600	6.39233	15.7423	1.15104	2.10432e-16	4.13271e-15	S-Domain receptor like kinase-12, Response to B. glumae in resistant rice genotype CL 161	up
Os02g0332700	8.86433	22.193	1.15093	4.66487e-09	4.0019e-08	Conserved hypothetical protein.	up
Os02g0181300	24.436	61.0167	1.1506	1.72689e-10	1.79889e-09	WRKY transcription factor, Defense response	up
Os06g0225600	4.61367	11.8163	1.14893	1.20802e-05	5.97038e-05	Conserved hypothetical protein.	up
Os01g0307624	0.264	0.830333	1.14886	0.0167165	0.0399539	Conserved hypothetical protein.	up
Os12g0582700	0.291667	0.911333	1.14838	0.0170001	0.0405615	Similar to Cytochrome P450.	up
Os06g0674000	3.56267	8.821	1.14823	1.00152e-12	1.34634e-11	Conserved hypothetical protein.	up
Os03g0778000	10.3113	25.247	1.14817	3.56492e-18	8.14329e-17	Calmodulin binding protein-like family protein.	up
Os01g0826400	9.34267	23.5103	1.14769	4.72173e-08	3.50783e-07	WRKY transcription factor, Negative regulation of abscisic acid and gibberellin signaling in aleurone cells	up
Os10g0394700	32.912	81.7117	1.14759	2.6898e-11	3.07998e-10	Hypothetical conserved gene.	up
Os01g0563000	559.398	1357.76	1.14615	6.27828e-55	8.19407e-53	Hypothetical conserved gene.	up
Os09g0369000	163.872	400.132	1.14494	4.31696e-27	1.83939e-25	A-6 type of DREB transcription factor, AP2/EREBP family protein, Positive regulation of tolerance to osmotic and cold stress	up
Os05g0106300	0.774	2.441	1.1447	0.0176101	0.0418181	Similar to Integral membrane protein DUF6 containing protein.	up
Os02g0515200	9.08633	22.4613	1.14416	5.82913e-11	6.47077e-10	BAR domain containing protein.	up
Os03g0371400	34.8323	85.0767	1.1441	5.40732e-18	1.21862e-16	Cytochrome P450 family protein.	up
Os03g0412400	13.6313	33.798	1.14369	1.26444e-10	1.3469e-09	Conserved hypothetical protein.	up
Os06g0659200	3.97	9.90933	1.1435	1.79345e-08	1.41073e-07	Intron maturase, type II family protein.	up
Os09g0521700	7.677	19.0737	1.14335	4.54432e-09	3.90722e-08	Similar to cDNA clone:001-118-F04, full insert sequence.	up
Os08g0180100	64.669	157.741	1.14284	2.63802e-23	8.72398e-22	Similar to SET domain-containing protein.	up
Os04g0126900	9.89233	24.546	1.14269	5.42479e-07	3.39504e-06	Similar to H0124E07.4 protein.	up
Os01g0102850	9.732	24.2887	1.14215	1.75972e-07	1.19716e-06	Similar to nitrilase 2.	up
Os02g0274350	8.728	21.717	1.14014	6.41007e-07	3.96369e-06	Non-protein coding transcript.	up
Os02g0696900	2.482	6.346	1.1399	3.49842e-05	0.000158776	Myb-like DNA-binding domain, SHAQKYF class domain containing protein.	up
Os12g0103150	2.091	5.642	1.13985	0.00229196	0.00697789	Conserved hypothetical protein.	up
Os01g0246700	53.7753	131.226	1.13975	1.71729e-20	4.68742e-19	Similar to WRKY transcription factor 1.	up
Os07g0494700	2.57467	6.556	1.13947	4.18776e-05	0.000187622	Hypothetical protein.	up
Os08g0542200	1.295	3.337	1.1391	5.82035e-05	0.000253039	Similar to Resistance gene analog PIC25 (Fragment).	up
Os09g0530600	31.9177	77.9307	1.13711	2.65015e-15	4.70621e-14	Zinc finger, CCCH-type domain containing protein.	up
Os05g0367900	4.80867	11.9433	1.13708	3.8845e-07	2.50152e-06	Harpin-induced 1 domain containing protein.	up
Os02g0833050	1.35733	3.50867	1.13703	0.000108121	0.000444352	Pentatricopeptide repeat domain containing protein.	up
Os08g0112000	3.25367	8.31267	1.13696	2.21234e-05	0.000104426	Hypothetical conserved gene.	up
Os02g0584800	20.742	52.4137	1.13585	2.73746e-06	1.51657e-05	Heavy metal transport/detoxification protein domain containing protein.	up
Os01g0102900	2424.27	5841.75	1.13533	1.41822e-55	1.90651e-53	Light-regulated protein, Regulation of light-dependent attachment of LEAF-TYPE FERREDOXIN-NADP+ OXIDOREDUCTASE (LFNR) to the thylakoid membrane	up
Os11g0226966	9.45333	23.9037	1.13515	6.25048e-06	3.24234e-05	Hypothetical conserved gene.	up
Os01g0656600	20.2327	49.117	1.13513	4.47152e-21	1.27353e-19	Conserved hypothetical protein.	up
Os02g0150450	2.602	6.78733	1.13507	0.000289172	0.00107772	Similar to OSIGBa0125M19.6 protein.	up
Os04g0300600	34.2867	83.44	1.13433	5.59804e-16	1.06142e-14	Hypothetical conserved gene.	up
Os09g0379600	3.76733	9.412	1.13376	1.36586e-05	6.69262e-05	Similar to Homeobox-leucine zipper protein HOX25.	up
Os02g0244700	0.564	1.74767	1.13343	0.0163692	0.0392528	Phosphoenolpyruvate carboxylase, Nitrogen accumulation	up
Os02g0303000	3.63333	9.387	1.1331	0.000305515	0.00113417	Hypothetical gene.	up
Os01g0182700	2.718	6.983	1.13298	0.000101524	0.000419806	Transcriptional repressor for secondary cell wall formation, Repression of rice lignification	up
Os07g0601000	45.5477	109.721	1.13252	6.90115e-24	2.36061e-22	Similar to NADPH HC toxin reductase (Fragment).	up
Os05g0536101	2.98333	7.748	1.1307	0.00041999	0.00151365	Hypothetical gene.	up
Os03g0227400	6.101	15.1573	1.13054	8.54335e-08	6.10246e-07	Similar to glucan endo-1, 3-beta-glucosidase 7.	up
Os03g0554950	10.03	24.8393	1.13042	2.57758e-08	1.98798e-07	Hypothetical conserved gene.	up
Os03g0810700	4.16867	10.5817	1.1299	0.000142676	0.000569813	Similar to Mitochondrial Rho GTPase.	up
Os05g0325200	9.45933	23.4393	1.12868	6.16601e-08	4.4878e-07	Cyclin-related 2 domain containing protein.	up
Os07g0477866	0.489667	1.39567	1.12771	0.00789657	0.0208308	Hypothetical gene.	up
Os01g0781700	0.895	2.25133	1.12765	1.31491e-05	6.45712e-05	Nucleotide binding site-leucine-rich repeat (NBS-LRR) protein, Blast resistance (Nipponbare: susceptible)	up
Os03g0151300	43.6853	105.62	1.12734	3.80056e-20	1.0127e-18	Similar to JmjC domain containing protein, expressed.	up
Os05g0100600	27.3277	65.8413	1.12636	8.58715e-25	3.10732e-23	Similar to aminophospholipid ATPase.	up
Os03g0196400	33.8527	81.2793	1.1249	7.30951e-28	3.28086e-26	Similar to UPF0497 membrane protein 12.	up
Os08g0127800	5.351	13.229	1.12444	6.17258e-07	3.83005e-06	Conserved hypothetical protein.	up
Os01g0955100	19.3897	55.817	1.1241	0.0097576	0.0250279	Calmodulin-like protein, Drought and salt tolerance	up
Os10g0204400	2.90933	7.325	1.12405	1.60224e-05	7.75618e-05	Similar to Phosphoenolpyruvate carboxykinase (Fragment).	up
Os03g0226400	1.22933	3.16633	1.12391	0.000396572	0.00143671	Manganese transporter, Cation diffusion facilitator (CDF) family member, Mn tolerance	up
Os04g0620950	10.0727	24.7373	1.12354	4.22563e-09	3.64603e-08	Hypothetical conserved gene.	up
Os12g0604000	4.199	10.165	1.12322	1.78392e-10	1.85254e-09	Non-protein coding transcript.	up
Os04g0457400	3.621	9.42967	1.12188	0.00216949	0.00664566	Conserved hypothetical protein.	up
Os06g0274500	8.12967	19.8457	1.12113	1.72047e-10	1.79428e-09	Similar to SERK1 (Fragment).	up
Os08g0250900	21.7443	52.2387	1.121	4.82907e-24	1.66668e-22	Homologue of the Arabidopsis thaliana Suppressor of MAX2-1, Negative regulation of arbuscular mycorrhizal symbiosis, Control of strigolactone biosynthesis	up
Os07g0121000	11.345	27.2997	1.11858	1.52107e-16	3.01589e-15	Protein of unknown function DUF1719, Oryza sativa family protein.	up
Os07g0129700	0.688	1.867	1.11847	0.00505122	0.014021	KNOTTED-type homeodomain protein, KNOX protein, Shoot formation during embryogenesis, Control of seed shattering, Control of internode development, Repression of lignin biosynthesis	up
Os02g0109200	9.29633	22.374	1.11806	7.69991e-14	1.16631e-12	Protein of unknown function DUF793 family protein.	up
Os03g0112700	45.812	109.352	1.11709	1.38852e-32	7.82639e-31	Zinc finger CCCH domain-containing protein	up
Os01g0582600	15.2147	36.635	1.11652	2.39796e-15	4.27246e-14	Phospholipase A2, active site domain containing protein.	up
Os02g0498666	0.605333	1.69767	1.11598	0.00827233	0.0216879	Non-protein coding transcript.	up
Os01g0901600	2.14367	5.27333	1.11564	2.47634e-06	1.38475e-05	Similar to 4-coumarate--CoA ligase-like 6.	up
Os05g0507300	101.697	242.629	1.11414	6.78931e-30	3.38659e-28	Similar to Calreticulin-3.	up
Os01g0182832	3.399	8.552	1.11341	3.55726e-05	0.000161201	Hypothetical conserved gene.	up
Os06g0109300	1.86033	5.27767	1.113	0.00890607	0.0231396	Protein of unknown function DUF6, transmembrane domain containing protein.	up
Os01g0609300	25.0343	60.4077	1.11228	3.202e-12	4.06271e-11	PDR-type ABC transporter 9	up
Os06g0660800	21.029	50.3933	1.11145	8.26416e-14	1.24896e-12	Protein kinase domain containing protein.	up
Os06g0133500	12.7437	32.884	1.11026	0.000537264	0.0018959	Conserved hypothetical protein.	up
Os07g0494800	2.43633	6.00333	1.11016	2.74022e-06	1.51779e-05	Serine/threonine protein kinase domain containing protein.	up
Os04g0218400	30.3297	74.309	1.10948	3.16185e-07	2.06785e-06	Similar to ankyrin protein kinase-like.	up
Os07g0534700	7.69267	18.446	1.10897	2.41441e-12	3.10593e-11	GnK2 domain containing receptor-like kinase-4, Response to drought, chilling, and R. solani in tolerant rice genotypes, Response to submergence, Response to B. glumae in resistant rice genotype	up
Os10g0364800	1.57067	3.971	1.10861	0.000465227	0.00166353	Non-protein coding transcript.	up
Os01g0821900	1.811	4.44867	1.10817	2.49401e-06	1.39348e-05	Protein kinase, core domain containing protein.	up
Os10g0557900	24.8347	58.8587	1.10806	1.92751e-23	6.42965e-22	Peptidase M10A and M12B, matrixin and adamalysin family protein.	up
Os10g0147900	11.5623	27.5463	1.1076	3.01905e-19	7.46735e-18	Armadillo-like helical domain containing protein.	up
Os02g0581400	15.7053	37.9207	1.10746	9.32719e-11	1.00833e-09	Conserved hypothetical protein.	up
Os05g0588700	1.90633	4.61467	1.10743	3.94962e-07	2.53981e-06	Paired amphipathic helix domain containing protein.	up
Os07g0588800	6.11867	15.038	1.10709	1.15831e-06	6.86861e-06	Protein of unknown function DUF2419 domain containing protein.	up
Os02g0140500	5.19333	14.342	1.10704	0.00632422	0.0171421	Similar to cycloartenol synthase.	up
Os03g0601000	3.55167	8.60167	1.10566	1.08628e-07	7.63148e-07	Conserved hypothetical protein.	up
Os05g0142000	174.737	414.627	1.10552	5.6634e-26	2.23264e-24	Conserved hypothetical protein.	up
Os10g0536400	37.2963	88.6213	1.10481	5.75025e-21	1.62226e-19	Similar to Oxidoreductase, 2OG-Fe oxygenase family protein, expressed.	up
Os01g0115600	18.9093	44.759	1.10446	5.96439e-25	2.19069e-23	Similar to LRK14.	up
Os11g0681400	4.54067	10.9377	1.10424	1.04211e-06	6.22624e-06	Similar to protein kinase.	up
Os03g0579000	9.10767	21.8273	1.10347	1.03295e-11	1.23926e-10	Peptidase M50 domain containing protein.	up
Os07g0187900	21.3233	50.688	1.10272	1.25063e-19	3.19321e-18	Similar to nitrate and chloride transporter.	up
Os11g0492300	0.473667	1.33867	1.10207	0.0112797	0.0283773	Similar to NB-ARC domain containing protein.	up
Os02g0151100	5.16433	12.325	1.10158	1.98846e-13	2.88826e-12	Hypothetical conserved gene.	up
Os03g0684700	1.17467	3.21967	1.10107	0.00712582	0.0190613	HPP family protein.	up
Os01g0668200	2.99067	7.44733	1.10086	0.00010104	0.000417869	Conserved hypothetical protein.	up
Os07g0628700	120.671	289.466	1.10012	1.65302e-11	1.95526e-10	Similar to Receptor protein kinase.	up
Os05g0318600	2.47067	5.97467	1.09962	3.45595e-08	2.61737e-07	Similar to FERONIA receptor-like kinase.	up
Os10g0132901	0.788	2.05367	1.09944	0.00259051	0.00776979	Hypothetical protein.	up
Os12g0617000	4.30867	10.567	1.09745	7.90093e-06	4.02337e-05	Zinc-finger transcription factor, Coordination of internode elongation and photoperiodic signal, Suppression of internode elongation	up
Os12g0218300	119.021	279.724	1.09728	1.97658e-29	9.66225e-28	Conserved hypothetical protein.	up
Os10g0195175	5.73133	14.086	1.09629	1.62784e-05	7.87443e-05	Hypothetical gene.	up
Os01g0588900	64.9173	153.316	1.09614	9.10091e-23	2.91641e-21	Cytokinin-activating enzyme, Bioactive cytokinin synthesis	up
Os03g0757550	1.12567	3.28267	1.0961	0.0169234	0.0403907	Non-protein coding transcript.	up
Os05g0509050	2.57067	7.40567	1.09553	0.01717	0.0409141	Non-protein coding transcript.	up
Os07g0188249	6.273	16.222	1.09545	0.00168497	0.00530161	Non-protein coding transcript.	up
Os12g0637700	0.731667	1.87167	1.09516	0.00117603	0.0038433	Nodulin-like domain containing protein.	up
Os02g0694300	53.5357	127.423	1.09468	3.73454e-13	5.25965e-12	Conserved hypothetical protein.	up
Os08g0454600	9.09833	21.6373	1.09439	2.92603e-10	2.93981e-09	Hypothetical protein.	up
Os03g0150600	129.45	303.935	1.09424	3.35949e-36	2.19231e-34	Pi transporter, Pi homeostasis	up
Os11g0104150	7.83167	18.7363	1.09412	4.42769e-10	4.35417e-09	Conserved hypothetical protein.	up
Os09g0469300	14.1823	33.621	1.09407	1.33648e-08	1.07229e-07	Cupredoxin domain containing protein.	up
Os07g0483500	71.5683	167.63	1.0936	5.99428e-45	5.37208e-43	Similar to Phosphoribosyltransferase (Fragment).	up
Os01g0607600	0.674333	1.835	1.09304	0.00772854	0.0204497	WD40 repeat domain containing protein.	up
Os07g0273900	16.8243	39.8687	1.09177	7.87118e-15	1.32847e-13	Disease resistance protein domain containing protein.	up
Os03g0377600	1.71367	4.441	1.09167	0.00232592	0.00706847	Zinc finger, RING/FYVE/PHD-type domain containing protein.	up
Os04g0220400	2.12667	5.317	1.09146	0.000262143	0.000985456	Hypothetical protein.	up
Os12g0573900	3.05967	7.40567	1.09123	5.22207e-06	2.75026e-05	Conserved hypothetical protein.	up
Os01g0341000	2.64267	6.40633	1.09106	1.83024e-05	8.77458e-05	Conserved hypothetical protein.	up
Os08g0566700	0.878	2.16167	1.09021	0.00016707	0.000658645	Cullin repeat-like-containing domain domain containing protein.	up
Os11g0492100	14.7123	35.0447	1.08939	2.07339e-10	2.13583e-09	Similar to NB-ARC domain containing protein, expressed.	up
Os07g0548300	8.85833	21.327	1.08862	1.32585e-07	9.17316e-07	Hypothetical conserved gene.	up
Os02g0629400	3.09733	7.38167	1.08784	1.255e-09	1.16071e-08	Phytosulfokine (PSK) receptor, Regulation of resistance to Xoc	up
Os01g0879200	11.919	28.158	1.08776	3.17239e-10	3.17466e-09	Plant disease resistance response protein domain containing protein.	up
Os04g0528300	23.2987	55.0927	1.08727	4.24102e-13	5.95426e-12	Similar to ABC transporter.	up
Os06g0647700	3.42233	8.37833	1.08698	2.7175e-05	0.000126253	Hypothetical protein.	up
Os06g0267600	27.4953	64.4347	1.08654	2.32147e-21	6.75488e-20	Autophagy-related, C-terminal domain containing protein.	up
Os04g0465432	1.348	3.51467	1.08512	0.00359458	0.0103651	Domain of unknown function DUF231, plant domain containing protein.	up
Os06g0683400	41.4683	99.6333	1.08398	1.62029e-07	1.10735e-06	Small calcium-binding protein with one EF-hand motif, Positive regulation of osmotic and salt tolerance	up
Os02g0696650	37.0363	87.5077	1.0839	1.36859e-12	1.80815e-11	Hypothetical gene.	up
Os09g0247700	14.264	33.48	1.08354	1.00663e-18	2.38873e-17	Homolog of Arabidopsis BIG, Essential for normal growth and development	up
Os11g0692500	0.849	2.277	1.0833	0.00687875	0.0184628	Protein kinase, catalytic domain domain containing protein.	up
Os07g0658700	1.94067	4.66833	1.08307	1.49335e-06	8.70071e-06	Phosphatidylinositol-4-phosphate 5-kinase family protein.	up
Os11g0275000	52.624	122.653	1.08192	1.79342e-14	2.91876e-13	Similar to Dienelactone hydrolase family.	up
Os02g0498100	24.826	58.707	1.08129	1.32953e-10	1.41014e-09	Hypothetical protein.	up
Os09g0549450	21.33	49.6057	1.08123	7.51664e-28	3.3626e-26	NLP family transcriptional factor, Promotion of nitrogen use efficiency (NUE), Transactivation of nitrogen assimilation gene OsNiR	up
Os06g0303600	2.76933	7.53667	1.08042	0.00931217	0.0240414	Hypothetical conserved gene.	up
Os01g0371500	1.39367	3.726	1.07996	0.00815276	0.0214204	Similar to Glutathione-S-transferase 19E50.	up
Os04g0406600	10.46	24.4603	1.07986	7.22091e-14	1.09623e-12	Prephenate dehydratase domain containing protein.	up
Os05g0268500	18.7033	43.5027	1.07917	2.21082e-20	5.96788e-19	Similar to Serine carboxypeptidase 2.	up
Os05g0126400	55.2337	130.139	1.0783	2.72457e-12	3.47994e-11	Conserved hypothetical protein.	up
Os06g0165600	1.41433	3.65067	1.07814	0.00400921	0.0114259	Homolog of CBF/DREB1	up
Os12g0291000	3.23967	7.63133	1.07777	1.50521e-10	1.58516e-09	Similar to DNA-directed DNA polymerase family protein.	up
Os01g0892300	3.28867	8.08833	1.07758	0.000122057	0.000495557	Leucine-rich repeat, plant specific containing protein.	up
Os02g0709900	70.7817	165.861	1.0774	1.47886e-14	2.41705e-13	Conserved hypothetical protein.	up
Os08g0337100	4.68033	11.067	1.07695	2.79896e-08	2.14701e-07	Conserved hypothetical protein.	up
Os09g0315200	9.08033	21.7813	1.07634	3.16037e-06	1.73055e-05	Conserved hypothetical protein.	up
Os04g0623200	29.1	68.0193	1.07605	9.64225e-15	1.6092e-13	Similar to H0215F08.2 protein.	up
Os03g0257600	44.436	103.196	1.07582	1.18726e-27	5.25876e-26	Hypothetical conserved gene.	up
Os11g0684100	2.84933	6.79533	1.07565	2.90008e-07	1.90547e-06	NB-ARC domain containing protein.	up
Os09g0356800	2.67733	6.604	1.07457	0.000183462	0.000716628	Protein kinase, core domain containing protein.	up
Os03g0302200	22.2353	51.7903	1.07363	3.03831e-18	6.97592e-17	E3 ligase, Regulation of response to heat stress	up
Os02g0678200	17.417	40.3147	1.07352	5.06561e-15	8.7292e-14	SPX-MFS protein, Pi homeostasis	up
Os01g0623500	4.25	9.96367	1.07344	3.87649e-11	4.37179e-10	ATPase, AAA-type, core domain containing protein.	up
Os11g0195500	33.9483	79.7323	1.07259	2.58395e-11	2.96692e-10	Rice ortholog of Arabidopsis phytoalexin deficient 4, Positive regulation of defense responses to bacterial pathogens	up
Os03g0679800	0.878	2.32533	1.07238	0.00824681	0.0216379	Similar to TPR Domain containing protein.	up
Os11g0429100	8.88967	20.7227	1.0722	8.0573e-16	1.50541e-14	Hypothetical conserved gene.	up
Os03g0373500	0.721333	2.038	1.0713	0.0191778	0.0450593	Hypothetical protein.	up
Os02g0708500	4.88567	11.6753	1.07124	1.42875e-06	8.34527e-06	Conserved hypothetical protein.	up
Os07g0468100	22.6147	52.841	1.07119	8.28394e-13	1.12657e-11	Similar to Glutathione S-transferase GST 19 (EC 2.5.1.18).	up
Os05g0359000	1.97833	4.751	1.07112	3.9548e-05	0.000178046	Hypothetical conserved gene.	up
Os09g0252800	67.6657	156.762	1.07038	5.26329e-24	1.81421e-22	HECT domain containing protein.	up
Os03g0332900	2.151	5.143	1.0703	3.58399e-05	0.000162358	Protein kinase, core domain containing protein.	up
Os11g0129500	1.007	2.683	1.06969	0.0100538	0.0256824	Similar to GDSL-like Lipase/Acylhydrolase family protein, expressed.	up
Os10g0577200	16.1833	37.7503	1.06966	4.53778e-13	6.3411e-12	Conserved hypothetical protein.	up
Os11g0117500	2.87467	6.932	1.06949	0.000211502	0.000813862	DNA-binding WRKY domain containing protein.	up
Os04g0151700	10.4237	24.8507	1.06912	7.91189e-06	4.02724e-05	Hypothetical conserved gene.	up
Os02g0477100	21.8397	50.7553	1.0688	5.39506e-16	1.0251e-14	Hypothetical conserved gene.	up
Os01g0170600	63.057	145.184	1.06843	7.12186e-26	2.77908e-24	Hypothetical conserved gene.	up
Os02g0470400	35.1173	81.206	1.06727	1.60844e-20	4.40373e-19	Similar to predicted protein.	up
Os11g0138900	6.12767	14.3913	1.06667	2.19205e-06	1.2358e-05	Alpha/beta hydrolase fold-3 domain containing protein.	up
Os07g0614000	2.04767	4.932	1.06655	0.000254429	0.00095933	Six-bladed beta-propeller, TolB-like domain containing protein.	up
Os02g0607700	15.129	35.182	1.06637	8.34519e-13	1.13375e-11	Short-chain dehydrogenase/reductase SDR domain containing protein.	up
Os10g0147200	4.72533	11.8223	1.06571	0.00114151	0.00373682	Similar to Thaumatin-like protein.	up
Os12g0119350	3.16067	7.798	1.06555	0.000433646	0.00155973	Hypothetical conserved gene.	up
Os06g0274600	2.23633	5.53333	1.06436	0.00078291	0.00266009	Non-protein coding transcript.	up
Os05g0406100	2.129	5.17967	1.06349	0.000396688	0.0014368	Inosine/uridine-preferring nucleoside hydrolase domain containing protein.	up
Os04g0205200	9.07733	21.2633	1.06324	1.69349e-09	1.54029e-08	NB-ARC domain containing protein.	up
Os05g0182500	1.61367	3.81	1.06271	7.75512e-06	3.95944e-05	Similar to Ubiquitin carrier protein.	up
Os10g0119300	15.1897	35.139	1.06219	1.02459e-15	1.89457e-14	Actin-binding FH2 domain containing protein.	up
Os01g0964333	5.29467	12.7977	1.06168	0.000233283	0.000887889	Hypothetical protein.	up
Os08g0107100	48.8157	112.385	1.06162	3.45293e-22	1.05856e-20	Conserved hypothetical protein.	up
Os01g0135600	3.03367	7.22533	1.06134	1.37546e-05	6.73479e-05	Conserved hypothetical protein.	up
Os03g0140100	28.267	64.8873	1.061	3.8154e-19	9.35104e-18	Cytochrome P450 family protein.	up
Os05g0552200	11.8077	27.322	1.06089	1.29026e-12	1.71224e-11	Glycosyl transferase, family 31 protein.	up
Os07g0516300	19.7497	46.3137	1.06023	1.47652e-08	1.17798e-07	A member of S40 gene family, Leaf senescence, Response to pathogen infection	up
Os06g0726300	31.6083	72.5753	1.06009	5.16067e-23	1.68182e-21	NAC transcription factor, Drought and cold stress tolerance	up
Os01g0126200	9.32767	21.728	1.0598	2.29357e-10	2.34556e-09	Multicopper oxidase	up
Os11g0685500	17.9247	41.4173	1.05979	2.13918e-14	3.45845e-13	Hypothetical protein.	up
Os08g0116566	8.74367	20.4943	1.05948	2.25945e-07	1.51001e-06	Hypothetical conserved gene.	up
Os09g0343200	163.605	374.166	1.05914	6.09345e-42	5.07209e-40	Ankyrin repeat containing protein.	up
Os05g0365300	34.0047	79.9433	1.05907	6.11229e-08	4.45473e-07	Nucleotide-binding site leucine-rich repeat (NBS-LRR) protein, Bacterial blight resistance	up
Os01g0109000	13.1737	30.3183	1.05899	4.48054e-14	6.99151e-13	Similar to Late embryogenesis abundant protein, group 3.	up
Os02g0681900	9.137	21.0113	1.05897	4.10081e-15	7.1362e-14	GRAS transcription factor domain containing protein.	up
Os04g0531900	188.853	469.838	1.05869	0.00377453	0.0108236	Short-chain dehydrogenase/reductase SDR domain containing protein.	up
Os06g0225300	15.628	36.0397	1.05825	5.20295e-15	8.93844e-14	Similar to SERK1 (Fragment).	up
Os09g0459450	8.407	19.4693	1.05819	2.71648e-09	2.40564e-08	Hypothetical gene.	up
Os09g0101800	0.355333	0.960667	1.05753	0.0138612	0.0339689	Quinoprotein amine dehydrogenase, beta chain-like domain containing protein.	up
Os02g0137500	33.2153	76.4107	1.0563	2.35785e-18	5.44147e-17	Similar to histone acetyltransferase.	up
Os02g0111600	10.6687	24.4823	1.05592	2.17292e-18	5.02332e-17	Wall-associated receptor kinase 11, Negative regulation of stature, leaf angle, and seed length, Regulation of cell elongation, Cell wall monitor	up
Os10g0456900	16.185	37.2733	1.05579	3.80851e-15	6.67072e-14	Similar to Midasin.	up
Os01g0361500	29.43	67.4127	1.05562	2.22716e-11	2.58212e-10	Phospholipid/glycerol acyltransferase domain containing protein.	up
Os01g0859500	0.587667	1.531	1.05505	0.00993317	0.0254273	Ortholog of ZmLG2, bZIP transcriptional factor, Lamina joint positioning and differentiation	up
Os12g0114100	86.5617	197.264	1.05418	3.64027e-41	2.93911e-39	Similar to MAP kinase-like protein.	up
Os12g0182900	9.55067	21.939	1.05407	2.66761e-16	5.20475e-15	Conserved hypothetical protein.	up
Os06g0255200	24.6057	56.6863	1.05402	1.23528e-15	2.26084e-14	Conserved hypothetical protein.	up
Os01g0850050	1.43567	3.65467	1.0538	0.00470189	0.0131504	Hypothetical gene.	up
Os02g0703300	24.3173	55.895	1.05379	4.55817e-16	8.7225e-15	Protein of unknown function DUF1218 family protein.	up
Os07g0687900	13.9797	32.0543	1.05345	4.02248e-10	3.97166e-09	Galactinol synthase, WSI76 protein induced by water stress, Salt stress response	up
Os02g0709400	75.564	174.174	1.0534	1.02246e-14	1.7011e-13	Calpain-like cysteine protease, Pattern formation of leaf and embryo	up
Os07g0111900	7.346	16.995	1.05276	7.2046e-10	6.88599e-09	Flavin-containing monooxygenase FMO family protein.	up
Os11g0286800	51.9837	118.934	1.05148	9.36299e-22	2.79084e-20	Squalene cyclase domain containing protein.	up
Os04g0565400	11.235	25.6983	1.05077	3.93185e-14	6.19284e-13	cis-Zeatin-O-glucosyltransferase, Catalyze O-glucosylation of cZ and cZ-riboside	up
Os11g0597700	1.83667	4.33167	1.05044	8.21686e-06	4.173e-05	Similar to Resistant protein.	up
Os04g0632300	2.27	5.26233	1.05042	4.2282e-07	2.70215e-06	Similar to H0105C05.10 protein.	up
Os02g0489500	2.227	5.347	1.04966	0.000384118	0.00139522	Conserved hypothetical protein.	up
Os01g0725800	17.0637	39.068	1.04878	2.21609e-17	4.70259e-16	WD40/YVTN repeat-like domain containing protein.	up
Os10g0320001	10.64	24.716	1.04877	1.73052e-07	1.17879e-06	Hypothetical gene.	up
Os03g0781100	2.365	5.63867	1.04872	5.02835e-05	0.00022159	Pentatricopeptide repeat domain containing protein.	up
Os06g0649700	5.22833	12.054	1.04784	1.56135e-09	1.42396e-08	Similar to DOMON domain-containing protein / dopamine beta-monooxygenase N-terminal domain-containing protein.	up
Os12g0539700	13.88	31.8563	1.0476	2.93731e-14	4.69236e-13	Conserved hypothetical protein.	up
Os07g0513100	0.257333	0.701333	1.04748	0.0197454	0.0461953	Similar to RRP6-like protein 3.	up
Os05g0581000	1.84567	4.63633	1.04719	0.00392425	0.0112075	Non-protein coding transcript.	up
Os05g0156500	31.7593	72.5117	1.04642	2.00079e-15	3.59101e-14	Similar to Apobec-1 binding protein 2.	up
Os01g0279400	0.953	2.42	1.0458	0.00668055	0.0179883	Major facilitator superfamily antiporter.	up
Os04g0119300	1.83267	4.479	1.04559	0.00129654	0.00419328	Similar to H0716A07.6 protein.	up
Os02g0162733	22.8957	52.6187	1.04541	2.59194e-11	2.97426e-10	Similar to WD-40 repeat family protein / beige-related.	up
Os03g0347300	17.3357	39.576	1.04503	7.70103e-18	1.71116e-16	Zinc finger, CW-type domain containing protein.	up
Os08g0103000	28.6383	65.074	1.04501	2.45933e-24	8.66599e-23	Similar to serine/threonine-protein kinase CTR1.	up
Os06g0579100	128.483	291.984	1.04443	1.99198e-26	8.09007e-25	Conserved hypothetical protein.	up
Os07g0652900	23.0667	53.604	1.04387	7.28562e-07	4.45792e-06	Hypothetical genes.	up
Os10g0181200	1.23667	2.98967	1.04275	0.000577116	0.00202352	Similar to binding protein.	up
Os07g0485000	0.272	0.717333	1.04255	0.0166945	0.0399118	Similar to Trehalose-6-phosphate phosphatase.	up
Os07g0497100	20.5257	46.716	1.0422	3.79401e-19	9.3071e-18	Chromodomain, helicase/ATPase, and DNA-binding domain (CHD) protein, Chromatin-remodeling factor, Mi-2-like protein, Crown root development, Chloroplast development in adaxial mesophyll, Maintenance of H3K4me3	up
Os12g0570700	392.581	958.936	1.04167	0.00359945	0.0103758	Similar to Metallothionein-like protein type 1.	up
Os09g0491852	37.5743	85.3383	1.04165	1.77756e-20	4.84209e-19	NAD(P)-binding domain containing protein.	up
Os09g0115900	8.86667	20.4137	1.04163	1.7447e-08	1.3752e-07	EF-HAND 1 domain containing protein.	up
Os03g0584050	9.12233	20.9837	1.04149	1.28338e-09	1.18492e-08	Conserved hypothetical protein.	up
Os10g0556700	14.555	33.1597	1.04136	2.33896e-17	4.95159e-16	CCR4-Not1 complex component, mRNA deadenylation	up
Os01g0927600	126.764	287.367	1.04108	1.27026e-26	5.2461e-25	Auxin response factor (ARF) family protein, Transcription factor, Negative regulation of grain size and weight	up
Os01g0529800	2.672	6.24933	1.04105	1.46133e-05	7.11504e-05	Similar to Very-long-chain fatty acid condensing enzyme CUT1.	up
Os05g0494900	56.9673	129.642	1.041	2.83289e-17	5.97373e-16	SH2 motif domain containing protein.	up
Os01g0114300	6.453	14.6457	1.04012	3.39074e-14	5.38473e-13	Similar to Receptor-like protein kinase (Fragment).	up
Os04g0654800	4.078	9.428	1.03905	6.45784e-08	4.68356e-07	S-Domain receptor like kinase-55, Response to B. glumae in resistant rice genotype CL 161 at flowering stage	up
Os03g0292900	0.365333	0.907667	1.0383	0.00464125	0.0129957	Similar to Importin-beta N-terminal domain containing protein.	up
Os07g0130500	18.7957	42.475	1.03783	2.65654e-13	3.80319e-12	Hypothetical protein.	up
Os03g0397700	19.0853	43.161	1.03745	1.18105e-18	2.78297e-17	Protein kinase, catalytic domain domain containing protein.	up
Os02g0234300	22.143	49.9417	1.0373	1.93063e-26	7.86467e-25	U-Box E3 ubiquitin ligase, Diurnal rhythm regulation, Abiotic stress response	up
Os02g0302500	18.5473	42.529	1.03724	5.80612e-10	5.62129e-09	Hypothetical conserved gene.	up
Os04g0630600	12.9867	29.4053	1.03642	1.0287e-12	1.38219e-11	Similar to H0323C08.16 protein.	up
Os07g0132500	3.158	7.38067	1.03617	5.09344e-05	0.000224128	Similar to Resistance protein candidate (Fragment).	up
Os07g0619200	39.1297	88.162	1.03598	3.60859e-27	1.54246e-25	EF hand domain containing protein.	up
Os10g0558750	2.42	5.69267	1.03585	0.000219187	0.000840065	Similar to Oxidoreductase, 2OG-Fe oxygenase family protein, expressed.	up
Os12g0539751	26.2273	59.5023	1.03564	1.45144e-15	2.6385e-14	Nucleic acid-binding, OB-fold-like domain containing protein.	up
Os10g0469600	3.57	8.21367	1.03523	7.66538e-08	5.51341e-07	Similar to Leucine Rich Repeat family protein, expressed.	up
Os07g0521100	2.24733	5.358	1.03467	0.000254435	0.00095933	Leucine-rich repeat, typical subtype containing protein.	up
Os08g0201600	14.132	32.4677	1.03433	6.86301e-06	3.53646e-05	Non-protein coding transcript.	up
Os02g0254550	10.1183	22.9143	1.03423	1.21539e-14	2.00472e-13	Zinc finger, BED-type predicted domain containing protein.	up
Os03g0709300	9.87067	24.1407	1.03399	0.00154587	0.0049099	Similar to Chemocyanin precursor (Basic blue protein) (Plantacyanin).	up
Os09g0561500	0.540333	1.37033	1.03335	0.00789253	0.0208242	Wall-associated kinase, Rice blast resistance	up
Os08g0549200	6.29367	14.2727	1.03332	5.83365e-12	7.18148e-11	Glycoside hydrolase, family 35 protein.	up
Os01g0963600	1535.01	3673.98	1.03329	0.000494986	0.00176174	ASR (abscisic acid, stress and ripening) transcription factor, Suppression of resistance to bacterial diseases caused by Xanthomonas oryzae pv. oryzae (Xoo) and X. oryzae pv. oryzicola (Xoc)	up
Os01g0226600	0.675333	1.67567	1.03268	0.00618448	0.0168006	Similar to C4-dicarboxylate transporter/malic acid transport protein.	up
Os04g0388700	29.0457	65.303	1.03131	1.8234e-22	5.70711e-21	Similar to OSIGBa0096P03.3 protein.	up
Os05g0447200	0.984	2.36467	1.0312	0.00141701	0.00453739	Auxin influx carrier, Regulation of root development, Response to aluminium stress	up
Os02g0211900	1.97033	4.585	1.03088	3.46112e-05	0.000157136	Hypothetical conserved gene.	up
Os01g0254800	6.948	15.881	1.03086	1.691e-08	1.33718e-07	Hypothetical conserved gene.	up
Os12g0103500	1.911	4.60767	1.03074	0.00139329	0.00447212	Ribosome-inactivating protein domain containing protein.	up
Os02g0148300	20.7283	46.8493	1.03065	4.40566e-14	6.88667e-13	Similar to Myosin-like protein (Fragment).	up
Os04g0621100	3.899	9.509	1.02961	0.00200201	0.00618547	Hypothetical protein.	up
Os12g0470000	2.16067	5.446	1.02954	0.00820047	0.0215289	Similar to Rab28 protein.	up
Os01g0838100	11.127	25.1747	1.02909	8.82103e-14	1.32939e-12	Conserved hypothetical protein.	up
Os01g0922600	45.377	102.289	1.02889	5.51195e-18	1.24116e-16	Similar to SBP-domain protein 4.	up
Os03g0797400	5.27067	12.1557	1.02878	1.01585e-06	6.08154e-06	Similar to Indole-3-glycerol phosphate lyase.	up
Os01g0132766	4.98333	11.5787	1.02873	1.29167e-05	6.34916e-05	Zinc finger, C2H2-like domain containing protein.	up
Os03g0410300	37.2517	83.648	1.02841	2.54087e-20	6.82455e-19	Ortholog of Arabidopsis ELF4, Positive regulation of salt stress	up
Os10g0567500	3.21033	7.40733	1.02799	1.21695e-06	7.18624e-06	RNA-directed DNA polymerase (reverse transcriptase) domain containing protein.	up
Os10g0525000	20.9707	48.1033	1.02742	7.55415e-08	5.43632e-07	Cytochrome P450 family protein.	up
Os01g0248701	3.09867	7.29133	1.02704	0.000191744	0.000744868	Geranyl diphosphate (GPP) synthase	up
Os01g0650800	11.0843	25.3773	1.02665	5.16167e-08	3.80941e-07	Transposon, En/Spm-like domain containing protein.	up
Os09g0556200	18.36	41.2293	1.02574	7.20527e-21	2.02214e-19	Similar to predicted protein.	up
Os01g0178900	6.997	15.7917	1.02544	2.47667e-10	2.51464e-09	Similar to Symbiosis-related disease resistance protein (Fragment).	up
Os12g0222300	44.944	101.105	1.0253	1.19458e-08	9.64201e-08	Conserved hypothetical protein.	up
Os04g0627000	18.093	40.4853	1.02506	8.91136e-21	2.48024e-19	Similar to Homeobox-leucine zipper protein ROC2.	up
Os04g0661700	22.665	51.1177	1.02468	8.78239e-15	1.47393e-13	Similar to H0112G12.14 protein.	up
Os07g0283125	34.4447	76.9523	1.0246	1.31452e-17	2.86172e-16	Similar to lectin-like receptor kinase 7.	up
Os07g0648300	31.3447	70.262	1.02445	2.03445e-22	6.35288e-21	Conserved hypothetical protein.	up
Os04g0463800	1.20433	2.83433	1.02444	0.000154801	0.000614404	Pentatricopeptide repeat domain containing protein.	up
Os01g0784000	20.0557	45.5583	1.02441	7.84879e-09	6.51707e-08	Similar to OSIGBa0117N13.1 protein.	up
Os08g0335500	8.28633	18.8213	1.02438	1.01493e-09	9.52112e-09	Hypothetical conserved gene.	up
Os11g0629566	0.379667	0.994	1.02387	0.0170969	0.0407506	Hypothetical protein.	up
Os03g0750300	0.81	1.98367	1.02378	0.0055458	0.0152458	Conserved hypothetical protein.	up
Os09g0498200	0.385667	1.00633	1.02367	0.017952	0.0425623	Hypothetical protein.	up
Os07g0130100	24.581	55.0997	1.02319	1.42025e-21	4.18234e-20	Similar to Resistance protein candidate (Fragment).	up
Os09g0339000	6.42033	14.4447	1.02268	4.89215e-12	6.0725e-11	Protein kinase, core domain containing protein.	up
Os03g0803700	11.9513	27.2233	1.02267	1.24235e-08	1.00005e-07	Hypothetical conserved gene.	up
Os01g0825500	8.96433	21.1143	1.02192	0.000177817	0.000696909	Nodulin-like domain containing protein.	up
Os04g0416400	3.38167	7.87733	1.02184	4.67212e-05	0.000207456	Similar to OSIGBa0092M08.6 protein.	up
Os12g0202850	3.81567	8.828	1.02122	1.47017e-05	7.15423e-05	Pentatricopeptide repeat (PPR) protein, Chloroplast development, Processing of 16S rRNA	up
Os08g0527100	2.493	5.66667	1.02089	6.00062e-07	3.7311e-06	Peptidase C19, ubiquitin carboxyl-terminal hydrolase 2 family protein.	up
Os05g0332801	12.934	28.9897	1.02047	6.47595e-14	9.90964e-13	Hypothetical protein.	up
Os07g0650600	278.525	618.746	1.01981	2.32708e-34	1.41552e-32	Similar to BLE2 protein.	up
Os04g0551700	10.4573	23.838	1.01964	1.00946e-07	7.116e-07	PAP fibrillin family protein.	up
Os03g0599600	8.39033	18.8783	1.01926	1.70128e-10	1.77905e-09	Regulator of chromosome condensation, RCC1 domain containing protein.	up
Os02g0518000	23.9427	53.932	1.01884	2.31968e-11	2.68361e-10	C2 calcium-dependent membrane targeting domain containing protein.	up
Os01g0108600	15.0217	33.8583	1.01853	7.23529e-11	7.94316e-10	Basic helix-loop-helix dimerisation region bHLH domain containing protein.	up
Os10g0209700	23.3093	51.968	1.01828	1.01198e-17	2.22287e-16	Heavy metal transport/detoxification protein domain containing protein.	up
Os06g0314501	1.92667	4.54133	1.0181	0.00135685	0.00436577	Conserved hypothetical protein.	up
Os02g0228300	31.196	69.4983	1.01763	5.89997e-27	2.49021e-25	Protein kinase, core domain containing protein.	up
Os06g0314600	4.45933	10.1917	1.01695	8.5591e-05	0.000358436	SAM dependent carboxyl methyltransferase family protein.	up
Os01g0179400	7.23567	16.1727	1.01691	6.55595e-18	1.46642e-16	Amyloplast-localized protein containing DUF490, Regulation of starch grain sizes	up
Os03g0764100	32.607	74.6637	1.01654	1.27915e-06	7.52379e-06	Zinc finger transcription factor ZF1.	up
Os02g0577501	3.819	8.986	1.01621	0.000484429	0.00172737	Mitochodrial transcription termination factor-related family protein.	up
Os09g0338500	4.82867	10.9087	1.01607	2.67309e-07	1.76755e-06	Sphingolipid LCB &delta;8 desaturase, Cytochrome b5, Aluminum tolerance, Regulation of seed reserve mobilization during seed germination	up
Os01g0975000	1.269	3.075	1.01348	0.00487022	0.0135648	Protein of unknown function DUF966 family protein.	up
Os04g0599650	0.813	1.89833	1.01322	0.000157818	0.000625096	DNA helicase, UvrD/REP type domain containing protein.	up
Os11g0258900	1.096	2.58467	1.0129	0.00129698	0.00419415	Conserved hypothetical protein.	up
Os07g0626500	1.007	2.33333	1.01257	0.000177171	0.000694577	Protein kinase, core domain containing protein.	up
Os02g0117500	0.849	2.01567	1.01221	0.00372858	0.0107097	Glutamate receptor like protein, Mediation of ion uptake	up
Os05g0555600	19.6983	49.795	1.01194	0.011902	0.0297284	Similar to Glutamate synthase [NADH], amyloplastic.	up
Os07g0669000	8.58133	20.673	1.01181	0.00217986	0.00667286	Similar to Catalytic subunit of polymerase zeta.	up
Os08g0533600	9.689	21.665	1.01143	5.2086e-11	5.79869e-10	Similar to ACR4.	up
Os02g0654700	37.2197	89.6333	1.01115	0.00288377	0.00854358	AP2/ERF family protein, Abiotic stress response	up
Os04g0219550	14.156	32.9927	1.01108	0.000287313	0.00107124	Hypothetical conserved gene.	up
Os09g0427300	23.2673	51.8257	1.01085	8.8316e-16	1.64209e-14	Similar to amino acid carrier.	up
Os03g0575200	8.45067	18.784	1.01026	6.60639e-16	1.24383e-14	High-affinity potassium transporter, Maintenance of potassium homeostasis, Salt tolerance	up
Os02g0153900	4.093	9.21567	1.01019	9.86154e-09	8.04666e-08	Leucine-rich repeat receptor-like kinase	up
Os10g0339290	1.303	3.039	1.00946	0.000451489	0.00161871	Similar to Alpha-1, 2-fucosidase.	up
Os05g0561800	7.23033	16.0947	1.00916	6.129e-09	5.15918e-08	Hypothetical conserved gene.	up
Os06g0125600	9.28967	20.8663	1.0084	1.31247e-09	1.20929e-08	Hypothetical conserved gene.	up
Os01g0808100	20.3517	44.9463	1.00693	6.28111e-15	1.07154e-13	Similar to BZIP transcription factor.	up
Os01g0150900	21.323	48.1823	1.0065	3.26802e-07	2.13262e-06	Conserved hypothetical protein.	up
Os05g0305600	7.35567	16.3637	1.00595	1.11862e-14	1.85078e-13	Similar to Rp3-like disease resistance protein.	up
Os12g0527700	1.87133	4.296	1.00593	6.15684e-05	0.000266045	S-Domain receptor like kinase-10, Response to drought and chilling in tolerant genotypes, Response to Xanthomonas oryzae pv. oryzae and RSV infection, Response to submergence	up
Os03g0821700	1.08067	2.56	1.00521	0.0015105	0.00480549	Pentatricopeptide repeat domain containing protein.	up
Os02g0695200	8.85467	19.8823	1.0048	3.09291e-05	0.000141977	Similar to P-type R2R3 Myb protein (Fragment).	up
Os12g0291033	5.34367	12.518	1.00472	0.00165535	0.00522186	Hypothetical conserved gene.	up
Os09g0252700	5.36633	12.1813	1.00469	1.37229e-06	8.03469e-06	Similar to E3 ubiquitin protein ligase UPL1 (EC 6.3.2.-) (Ubiquitin-protein ligase 1).	up
Os04g0563801	26.8203	59.1227	1.00466	1.29286e-27	5.70769e-26	Similar to H0409D10.4 protein.	up
Os09g0562700	33.4527	74.361	1.00405	5.64336e-07	3.52444e-06	Conserved hypothetical protein.	up
Os04g0217900	4.42033	9.858	1.00352	1.12709e-10	1.21018e-09	Similar to TRAF-type zinc finger family protein.	up
Os01g0632700	4.62467	10.3457	1.00338	5.49481e-08	4.03975e-07	Hypothetical protein.	up
Os07g0661500	23.8637	53.089	1.00334	1.52454e-12	2.00532e-11	Hypothetical conserved gene.	up
Os02g0297900	1.10533	2.704	1.00322	0.00775081	0.0205046	Similar to F-box domain containing protein, expressed.	up
Os06g0494400	10.726	23.7033	1.0032	9.95427e-14	1.49598e-12	Multi antimicrobial extrusion protein MatE family protein.	up
Os05g0453300	2.46367	5.58067	1.00268	5.0976e-05	0.000224274	Conserved hypothetical protein.	up
Os10g0539700	19.043	42.142	1.00255	5.0672e-18	1.14581e-16	Conserved hypothetical protein.	up
Os06g0551800	11.311	24.9007	1.00245	3.14035e-17	6.60654e-16	Membrane-associated kinase-7	up
Os03g0788300	21.3053	47.1947	1.00243	2.44736e-16	4.78544e-15	Conserved hypothetical protein.	up
Os04g0524600	13.5667	30.0967	1.00205	3.84654e-14	6.06914e-13	Oligopeptide transporter OPT superfamily protein.	up
Os04g0219000	22.858	51.418	1.00177	5.71877e-08	4.1838e-07	Similar to cDNA, clone: J075169H23, full insert sequence.	up
Os06g0103800	30.1383	66.3057	1.0016	9.24763e-27	3.85475e-25	Protein of unknown function DUF125, transmembrane family protein.	up
Os06g0634000	1.27767	3.16667	1.00131	0.0129633	0.0319929	Conserved hypothetical protein.	up
Os01g0717650	5.274	12.6403	1.00117	0.00339764	0.00986323	Conserved hypothetical protein.	up
Os08g0307601	4.01867	9.23967	1.00058	0.000269221	0.00100896	Similar to cDNA clone:002-114-B06, full insert sequence.	up
Os12g0256600	8.24633	18.3237	1.00022	6.19778e-10	5.97038e-09	Conserved hypothetical protein.	up
Os03g0291500	203.334	0.424667	-8.64526	0	0	Asparagine synthetase, Biosynthesis of asparagine following the supply of ammonium	down
Os01g0175850	4.11233	2.13167	-1.00039	0.00119228	0.00389211	UDP-glucuronosyl/UDP-glucosyltransferase domain containing protein.	down
Os02g0212300	36.4917	19.146	-1.00099	3.76766e-06	2.03449e-05	Conserved hypothetical protein.	down
Os06g0179200	17.5447	9.45267	-1.00129	6.69649e-12	8.19117e-11	Similar to Nodulin-like protein.	down
Os06g0528700	6.165	3.26967	-1.00139	9.78553e-06	4.90481e-05	Flavin-containing monooxygenase FMO family protein.	down
Os05g0190000	12.5323	6.638	-1.00158	3.50949e-06	1.90657e-05	Hypothetical gene.	down
Os02g0668500	45.0243	24.3993	-1.00215	1.95069e-13	2.83646e-12	Cellular retinaldehyde-binding/triple function, C-terminal domain containing protein.	down
Os01g0168800	3.94167	2.00167	-1.00261	0.00135928	0.00437202	Alpha/beta hydrolase fold-1 domain containing protein.	down
Os03g0826500	13.2427	7.11167	-1.00268	3.87176e-11	4.36828e-10	Anthranilate synthase alpha subunit 1, Regulation of free Trp concentration	down
Os02g0125700	78.1447	42.3957	-1.00282	3.14635e-14	5.01737e-13	Light-harvesting like protein	down
Os04g0387600	28.1263	14.965	-1.00313	3.66115e-07	2.36961e-06	Similar to OSIGBa0075F02.3 protein.	down
Os02g0189000	167.978	90.6787	-1.00337	8.33368e-20	2.15442e-18	Similar to Chloroplast 30S ribosomal protein S21 (Fragment).	down
Os01g0959900	44.0397	23.574	-1.00341	3.43998e-06	1.87259e-05	Similar to predicted protein.	down
Os05g0553700	158.387	85.2097	-1.00342	4.2861e-16	8.23115e-15	Qc-SNARE (soluble N-ethylmaleimide-sensitive factor attachment protein receptor) protein, Tolerance to oxidative stress, Resistance to rice blast	down
Os01g0276500	43.5303	23.4777	-1.00386	6.94382e-15	1.17935e-13	Similar to Histidine biosynthesis bifunctional protein hisIE, chloroplast precursor [Includes: Phosphoribosyl-AMP cyclohydrolase (EC 3.5.4.19) (PRA-CH); Phosphoribosyl-ATP pyrophosphatase (EC 3.6.1.31) (PRA-PH)].	down
Os01g0551100	119.238	64.333	-1.00422	3.92163e-20	1.04393e-18	Ribonuclease III domain containing protein.	down
Os01g0231800	99.7943	53.5307	-1.00451	2.91526e-14	4.66268e-13	Similar to cDNA clone:J033025F17, full insert sequence.	down
Os04g0223500	4.53067	2.38567	-1.00521	0.000157564	0.000624449	Dimethylaniline monooxygenase, N-oxide-forming domain containing protein.	down
Os01g0166300	8.41067	4.279	-1.00529	0.000756357	0.00257805	Similar to nuclease.	down
Os04g0677700	11.2477	6.06333	-1.00606	4.64411e-15	8.06599e-14	Katanin P80 ortholog, Katanin regulatory subunit P80b	down
Os12g0591600	2.47867	1.25667	-1.00626	0.00121186	0.00394744	Conserved hypothetical protein.	down
Os02g0799300	10.6197	5.65733	-1.00734	6.37966e-08	4.63077e-07	Similar to H0306F03.12 protein.	down
Os08g0261100	29.7627	15.7717	-1.00741	1.96657e-08	1.54015e-07	Protein of unknown function DUF1218 family protein.	down
Os06g0167400	22.2253	11.9327	-1.00863	6.50113e-12	7.95944e-11	Di-trans-poly-cis-decaprenylcistransferase family protein.	down
Os05g0177000	2.70667	1.35633	-1.00884	0.00214047	0.00656724	Cyclin-like F-box domain containing protein.	down
Os03g0802600	1.68267	0.835333	-1.00933	0.00679279	0.0182467	ATPase, AAA-type, core domain containing protein.	down
Os12g0488900	1.06633	0.517	-1.00956	0.00931574	0.0240483	Armadillo-like helical domain containing protein.	down
Os07g0575800	22.16	11.714	-1.01005	7.29343e-08	5.25854e-07	Similar to hydrolase, alpha/beta fold family protein.	down
Os03g0856700	31.482	16.8873	-1.01006	2.28458e-14	3.68687e-13	Gibberellin 20 oxidase 1 (EC 1.14.11.-) (Gibberellin C-20 oxidase 1) (GA 20-oxidase 1) (Os20ox).	down
Os08g0390100	1.16567	0.569333	-1.01049	0.00485402	0.0135224	Similar to predicted protein.	down
Os07g0486000	2.50233	1.282	-1.01053	0.000308568	0.0011443	Similar to MSH4.	down
Os03g0434400	8.80067	4.58933	-1.01113	0.000186673	0.000727271	Similar to Phenazine biosynthesis-like protein, expressed.	down
Os11g0161200	16.8033	8.215	-1.01127	0.00501991	0.013947	Similar to ATOZI1.	down
Os03g0799900	2.843	1.47133	-1.01184	0.000132025	0.00053146	Similar to sec12-like protein 1.	down
Os06g0693100	13.189	7.09133	-1.01218	2.56499e-11	2.94836e-10	NB-ARC domain containing protein.	down
Os04g0429900	29.8137	15.7823	-1.01297	1.81108e-09	1.64392e-08	Conserved hypothetical protein.	down
Os01g0727500	3.33767	1.723	-1.01297	0.000110812	0.000454367	A member of S40 gene family, Leaf senescence	down
Os02g0567850	3.751	1.98967	-1.0133	2.12586e-06	1.2005e-05	Hypothetical gene.	down
Os07g0498400	5.03167	2.68033	-1.01345	5.60366e-08	4.1119e-07	Leucine-rich repeat, typical subtype domain containing protein.	down
Os03g0584300	18.709	9.872	-1.01376	1.03873e-06	6.20745e-06	Conserved hypothetical protein.	down
Os03g0122300	25.4833	13.1313	-1.01387	2.67755e-05	0.000124677	Flavanone 3-hydroxylase, Salicylic acid hydroxylase 1, Positive regulation of flavonoid biosynthesis, Resistance to brown planthopper (BPH)	down
Os03g0374600	11.5747	6.14067	-1.0143	3.35728e-08	2.54623e-07	Glycoside hydrolase, family 17 protein.	down
Os08g0154300	78.3123	41.491	-1.01516	2.17415e-11	2.52611e-10	Aldolase-type TIM barrel domain containing protein.	down
Os11g0591100	253.963	135.25	-1.01532	1.15587e-14	1.91124e-13	GDP-D-mannose epimerase 2, Ascorbate biosynthesis, Tolerance against ozone stress and Zn deficiency, Plant development	down
Os06g0200600	18.1393	9.57933	-1.01609	9.62503e-07	5.79052e-06	Non-protein coding transcript.	down
Os12g0112500	5.10867	2.656	-1.01679	4.09312e-05	0.00018375	Protein-tyrosine phosphatase, dual specificity domain containing protein.	down
Os03g0114700	12.8517	6.479	-1.01693	0.000378103	0.00137558	Non-protein coding transcript.	down
Os04g0669800	199.661	106.985	-1.01706	1.34098e-25	5.114e-24	Methylthioribose kinase (EC 2.7.1.100).	down
Os09g0558900	19.344	10.3643	-1.01723	1.12706e-12	1.50757e-11	Similar to NADPH-cytochrome P450 reductase (Fragment).	down
Os12g0230133	2.369	1.11867	-1.0173	0.00912002	0.0236065	Conserved hypothetical protein.	down
Os08g0334900	4.04167	1.91133	-1.01739	0.00710822	0.0190237	Xyloglucan fucosyltransferase family protein.	down
Os02g0734400	10.416	5.433	-1.01754	0.000101851	0.000420933	Similar to ABA-induced protein.	down
Os08g0189600	13.1433	6.566	-1.01779	0.000641221	0.00222364	Germin-like protein 8-7, Disease resistance	down
Os01g0710700	91.8503	49.1933	-1.01803	6.41905e-26	2.51212e-24	Lipase, class 3 family protein.	down
Os02g0758000	39.2717	20.86	-1.01866	7.16498e-13	9.7885e-12	Similar to Low molecular weight heat shock protein precursor (Mitochondrial small heat shock protein 22).	down
Os01g0111100	5.658	2.828	-1.01871	0.00402978	0.0114749	Cyclophilin-like domain containing protein.	down
Os04g0690800	179.26	96.2387	-1.01892	3.6883e-30	1.87101e-28	22-kDa Photosystem II protein, Photoprotection	down
Os12g0262100	1.54133	0.707333	-1.01897	0.0151643	0.0367636	HAT dimerisation domain containing protein.	down
Os09g0418000	45.9553	24.6063	-1.01911	3.73333e-17	7.7991e-16	Similar to CBL-interacting protein kinase 16.	down
Os10g0512400	44.279	23.505	-1.01933	6.75991e-14	1.03207e-12	Coniferaldehyde 5-hydroxylase, Lignin biosynthesis	down
Os06g0537600	5.59233	2.806	-1.01973	0.00317839	0.00931279	Zinc finger, RING/FYVE/PHD-type domain containing protein.	down
Os04g0316200	26.2393	13.8073	-1.02027	5.90083e-09	4.98116e-08	Protein of unknown function DUF26 domain containing protein.	down
Os08g0394000	68.2697	36.2627	-1.02071	2.42977e-13	3.49715e-12	Conserved hypothetical protein.	down
Os11g0247300	188.083	100.955	-1.02086	1.11177e-33	6.59847e-32	Alpha-tubulin protein, Cell elongation and division	down
Os01g0892600	64.7843	34.301	-1.02131	4.11204e-13	5.78199e-12	Pectinacetylesterase family protein.	down
Os03g0302700	30.533	16.0517	-1.02171	1.46205e-07	1.00431e-06	Zinc finger, RING/FYVE/PHD-type domain containing protein.	down
Os10g0545500	10.9253	5.49933	-1.02205	0.00292985	0.00866792	Similar to xyloglucan endotransglucosylase/hydrolase protein 32.	down
Os04g0650800	299.842	159.817	-1.02317	4.0648e-24	1.41379e-22	3-phosphoglycerate dehydrogenase 1, Serine biosynthesis	down
Os01g0258600	15.6703	8.13633	-1.02371	3.17821e-06	1.73961e-05	Plant-specific small protein, Hybrid incompatibility, Pollen germination	down
Os04g0572700	8.904	4.681	-1.02388	3.48371e-07	2.26349e-06	Similar to DNA-directed RNA polymerase.	down
Os02g0700600	52.162	27.8657	-1.02458	1.60558e-20	4.40037e-19	Similar to GAMYB-binding protein.	down
Os06g0316000	76.5017	40.6577	-1.0249	1.36059e-10	1.44132e-09	Short-chain peptide-encoding gene, Disease resistance, Drought tolerance	down
Os04g0458300	41.522	22.1327	-1.02528	1.47162e-17	3.1831e-16	Similar to OSIGBa0097P08.2 protein.	down
Os02g0639800	39.6083	20.658	-1.02578	1.5382e-08	1.22283e-07	Hypothetical gene.	down
Os06g0346900	4.14067	2.11967	-1.0259	0.000120924	0.000491558	Hypothetical gene.	down
Os05g0459300	10.2357	5.305	-1.02599	7.48232e-06	3.82961e-05	Conserved hypothetical protein.	down
Os06g0639500	36.25	19.0083	-1.02713	1.60543e-10	1.68345e-09	Protein kinase, core domain containing protein.	down
Os07g0606900	1.79433	0.832333	-1.02717	0.0128786	0.0318013	Hypothetical conserved gene.	down
Os06g0607100	5.20333	2.666	-1.02724	0.000377512	0.00137386	Similar to phosphatidic acid phosphatase-related / PAP2-related.	down
Os01g0235100	43.4037	22.918	-1.02735	4.77849e-13	6.66016e-12	Similar to predicted protein.	down
Os09g0409000	4.51533	2.253	-1.02923	0.00205986	0.00634453	Conserved hypothetical protein.	down
Os11g0525600	86.029	45.8963	-1.02943	2.35843e-22	7.31358e-21	Similar to Alpha-mannosidase.	down
Os11g0591550	14.835	7.61467	-1.02958	4.49153e-05	0.000200098	ThiJ/PfpI domain containing protein.	down
Os03g0722600	50.1153	26.5097	-1.02997	3.3978e-18	7.77475e-17	Adenylate cyclase-associated CAP domain containing protein.	down
Os08g0440800	73.6157	39.0903	-1.03027	3.18683e-26	1.27882e-24	Glyceraldehyde-3-phosphate dehydrogenase.	down
Os11g0180600	0.588333	0.283667	-1.0312	0.00601638	0.016402	Similar to Type III restriction enzyme, res subunit family protein, expressed.	down
Os12g0576100	71.6487	37.3503	-1.03123	6.25779e-08	4.54967e-07	Conserved hypothetical protein.	down
Os01g0121200	5.81033	2.916	-1.03131	0.000215088	0.000826003	Zinc finger, RING/FYVE/PHD-type domain containing protein.	down
Os02g0760300	433.518	229.132	-1.03184	1.9858e-19	4.98975e-18	Rice immunophilin homolog, FK506-binding protein, Negative regulation of biotic and abiotic stress response	down
Os01g0226300	11.73	6.09467	-1.03229	1.78934e-05	8.5923e-05	Reticulon family protein.	down
Os07g0223400	296.181	156.292	-1.03287	1.1525e-18	2.72046e-17	Similar to ADP-ribosylation factor 1.	down
Os06g0125132	75.009	39.4193	-1.03333	4.62945e-12	5.75704e-11	Conserved hypothetical protein.	down
Os06g0526800	22.4087	11.6813	-1.03453	1.16814e-09	1.08636e-08	Probable protein phosphatase 2C 56.	down
Os07g0123900	48.17	25.3753	-1.03488	2.00798e-11	2.34418e-10	Similar to cold shock protein-1.	down
Os01g0898500	2.37033	1.14533	-1.03505	0.00350754	0.0101472	Similar to Patatin (Fragment).	down
Os12g0414900	3.31233	1.66167	-1.03527	0.00120845	0.00393775	Similar to Endonuclease/Exonuclease/phosphatase family protein, expressed.	down
Os02g0670400	40.0353	21.1377	-1.03528	2.25752e-12	2.91247e-11	Similar to HMGc1 protein.	down
Os03g0134300	88.1233	46.7293	-1.03559	4.59164e-30	2.31181e-28	Similar to ATP phosphoribosyl transferase.	down
Os05g0500450	33.594	17.3413	-1.03608	6.82955e-07	4.20277e-06	Similar to allyl alcohol dehydrogenase-like protein.	down
Os11g0550900	36.187	18.8777	-1.03625	7.03324e-11	7.73398e-10	Conserved hypothetical protein.	down
Os03g0824200	49.6587	26.1187	-1.03662	1.43618e-15	2.61252e-14	Methyltransferase small domain containing protein.	down
Os04g0415600	10.7927	5.494	-1.03752	0.00013402	0.000538765	Similar to H0622F05.9 protein.	down
Os02g0178800	6.85667	3.54967	-1.03754	2.59277e-05	0.000121065	Glossy1(GL1) homolog, Cuticular wax biosynthesis, Drought resistance	down
Os01g0876800	19.9243	10.3253	-1.03794	2.37864e-09	2.12184e-08	RNA-binding region RNP-1 (RNA recognition motif) domain containing protein.	down
Os03g0689900	77.5277	40.73	-1.0384	4.668e-18	1.05821e-16	Similar to predicted protein.	down
Os01g0342750	3.94533	2.003	-1.03884	9.73448e-05	0.000403455	Hypothetical conserved gene.	down
Os06g0593800	4.81467	2.45067	-1.03898	0.000177996	0.000697406	UDP-glucuronosyl/UDP-glucosyltransferase family protein.	down
Os12g0272500	1.46667	0.684	-1.03922	0.0100146	0.0256041	Non-protein coding transcript.	down
Os04g0537800	40.2493	21.2263	-1.03924	4.55466e-16	8.72198e-15	Protein of unknown function DUF26 domain containing protein.	down
Os03g0176800	1.81867	0.876	-1.03947	0.00356684	0.010295	Domain of unknown function DUF1618 domain containing protein.	down
Os01g0699900	1.98167	0.901333	-1.03975	0.0178466	0.0423162	Similar to Plasma membrane associated protein-like.	down
Os04g0626450	3.403	1.714	-1.04016	5.02694e-05	0.000221564	NB-ARC domain containing protein.	down
Os06g0223800	22.564	11.892	-1.04028	2.35131e-20	6.3344e-19	C2 calcium-dependent membrane targeting domain containing protein.	down
Os07g0530400	19.0753	9.95367	-1.04031	5.25215e-11	5.84476e-10	Ribosomal protein S14, conserved site domain containing protein.	down
Os07g0188800	392.444	205.32	-1.04034	2.07622e-15	3.72142e-14	Similar to Methylmalonate-semialdehyde dehydrogenase (EC 1.2.1.27).	down
Os07g0418600	12.1177	6.242	-1.04183	2.21055e-06	1.24467e-05	Proline-rich glycoprotein, ABA-dependent inhibition of root growth	down
Os09g0474800	97.6627	51.3643	-1.04236	1.3213e-24	4.70522e-23	Phosphatidylinositol 3- and 4-kinase, catalytic domain containing protein.	down
Os05g0496200	220.915	116.802	-1.04303	1.12483e-25	4.30801e-24	Similar to 3-phosphoglycerate kinase (Fragment).	down
Os06g0226700	4.265	2.13467	-1.04324	0.0014065	0.00450825	Class-I TCP transcription factor, Water-deficit and salt stress response, Negative regulation of tillering	down
Os04g0266900	15.323	7.97633	-1.04333	1.53773e-12	2.01971e-11	Transketolase C-terminal-like domain containing protein.	down
Os01g0786800	15.1283	7.85733	-1.04395	3.67482e-08	2.77065e-07	Protein of unknown function DUF81 domain containing protein.	down
Os03g0122200	48.135	25.1037	-1.04404	1.46203e-13	2.15505e-12	Similar to 50S ribosomal protein L11.	down
Os02g0229400	2.19167	0.988	-1.04491	0.0120235	0.0299736	Tonoplast monosaccharide transpoter, Vacuolar sugar transport	down
Os11g0285000	5.172	2.67167	-1.04526	3.2805e-06	1.79049e-05	Similar to Beta-amyrin synthase.	down
Os02g0247200	10.937	5.66833	-1.04538	1.01403e-08	8.25658e-08	Similar to T-complex protein 1, gamma subunit (TCP-1-gamma) (CCT-gamma) (Matricin) (mTRiC-P5).	down
Os03g0184100	42.0083	22.066	-1.04596	8.12975e-19	1.9429e-17	Conserved hypothetical protein.	down
Os05g0232700	27.2387	14.138	-1.04615	2.53992e-10	2.57459e-09	Conserved hypothetical protein.	down
Os01g0228400	1.16767	0.538	-1.04717	0.00975236	0.0250169	Pentatricopeptide repeat domain containing protein.	down
Os03g0363950	1.56567	0.726333	-1.04719	0.00730898	0.0194892	Similar to nodulation protein-related.	down
Os02g0749300	49.3543	25.7423	-1.04785	1.11131e-16	2.21982e-15	Similar to Shikimate kinase, chloroplast precursor (EC 2.7.1.71).	down
Os12g0411700	5.11467	2.544	-1.04814	0.00100426	0.00332764	ABC transporter-like domain containing protein.	down
Os03g0116900	16.2337	8.49567	-1.04861	5.3316e-12	6.58454e-11	Armadillo-like helical domain containing protein.	down
Os06g0490200	8.522	4.35867	-1.04868	1.45344e-05	7.08177e-05	Conserved hypothetical protein.	down
Os01g0720300	62.666	32.7193	-1.04887	2.8419e-14	4.55076e-13	NADH-ubiquinone oxidoreductase 20 kDa subunit, mitochondrial precursor (EC 1.6.5.3) (EC 1.6.99.3) (Complex I-20KD) (CI-20KD).	down
Os01g0683400	6.252	3.17933	-1.04935	5.29595e-05	0.000232014	Similar to Origin recognition complex 4.	down
Os07g0258400	4.15833	2.05567	-1.05059	0.000539036	0.0019007	OsNramp1 (Integral membrane protein).	down
Os02g0773200	8.69567	4.43	-1.05087	3.02051e-05	0.000138962	UspA domain containing protein.	down
Os01g0747300	24.489	12.7533	-1.05126	5.84274e-16	1.10625e-14	Similar to Plant-specific domain TIGR01615 family protein.	down
Os10g0568100	4.43333	2.23233	-1.05198	0.000122722	0.000497662	Domain of unknown function DUF828 domain containing protein.	down
Os02g0699700	0.915	0.422667	-1.05225	0.0109704	0.0276844	Similar to DNA topoisomerase II.	down
Os11g0673600	3.05567	1.44867	-1.05235	0.00240213	0.00727212	Similar to NB-ARC domain containing protein, expressed.	down
Os10g0415300	4.862	2.46467	-1.05383	5.92085e-05	0.000256589	Similar to Chloroplastic glutathione reductase.	down
Os10g0122000	18.989	9.60667	-1.05405	6.85325e-07	4.21447e-06	UDP-glucuronosyl/UDP-glucosyltransferase family protein.	down
Os05g0150500	13.8433	7.19167	-1.05414	6.63259e-13	9.1121e-12	F-Box auxin receptor protein, Nuclear protein, Flag leaf inclination, Primary root growth, Crown root initiation, Seed development, Tillering	down
Os05g0122900	110.083	56.618	-1.05471	1.13635e-10	1.21916e-09	BLE1 protein, Brassinolide-regulated growth process	down
Os02g0760000	16.578	8.53667	-1.05492	5.17954e-09	4.41246e-08	Similar to chaperone protein dnaJ.	down
Os05g0111100	30.9223	15.7993	-1.0552	5.48018e-08	4.0312e-07	Zinc finger, Tim10/DDP-type family protein.	down
Os04g0457000	4.87967	2.361	-1.05536	0.00166317	0.0052422	Similar to Chlorophyll a/b-binding protein CP24, photosystem II (Fragment).	down
Os03g0153400	22.8617	11.518	-1.05538	1.77503e-06	1.0193e-05	Similar to EMB1374.	down
Os12g0425600	3.826	1.925	-1.05581	1.64513e-05	7.94758e-05	Protein of unknown function DUF246, plant family protein.	down
Os03g0118600	4.16133	2.03467	-1.05604	0.00256274	0.00769593	Similar to Dihydrodipicolinate reductase-like protein.	down
Os03g0765900	295.369	154.361	-1.05639	4.71504e-16	9.00345e-15	PetM of cytochrome b6/f complex subunit 7 domain containing protein.	down
Os10g0133500	5.26733	2.68667	-1.05676	1.41015e-05	6.89084e-05	Transferase family protein.	down
Os06g0698200	9.715	4.84433	-1.05692	0.000349282	0.00128027	Similar to Homeobox-leucine zipper protein HOX18.	down
Os11g0629400	20.1137	10.2867	-1.05714	7.37339e-07	4.50753e-06	Similar to Nitrilase associated protein-like.	down
Os02g0717500	34.4077	17.4937	-1.05767	3.2209e-08	2.44556e-07	Similar to X7 (Fragment).	down
Os03g0567100	9.27567	4.61767	-1.05782	0.000488348	0.00174019	Conserved hypothetical protein.	down
Os09g0513100	29.1163	15.0783	-1.05785	4.61292e-12	5.74181e-11	Similar to Phospholipase A1.	down
Os03g0370400	35.668	18.5053	-1.0593	8.86601e-11	9.60401e-10	Protein of unknown function DUF679 family protein.	down
Os03g0582000	43.3787	22.5907	-1.05977	1.13007e-13	1.68701e-12	Similar to Glutamate formiminotransferase.	down
Os10g0378300	40.4613	20.648	-1.06022	7.61232e-09	6.3403e-08	CutA1 protein	down
Os02g0625300	85.7773	43.5377	-1.06077	2.16519e-08	1.68783e-07	Similar to PEPC kinase.	down
Os03g0610650	63.5157	32.9463	-1.06382	4.52405e-24	1.56542e-22	Similar to cDNA clone:002-125-A07, full insert sequence.	down
Os02g0138900	1.892	0.882667	-1.06451	0.00452269	0.0127061	Similar to ATCAX5; calcium:cation antiporter/ cation:cation antiporter.	down
Os06g0560000	1.03167	0.443667	-1.06533	0.0164215	0.0393606	Ferroportin1 family protein.	down
Os02g0664000	4.927	2.312	-1.06563	0.0030527	0.00897877	Glutathione peroxidase 3, Hydrogen peroxide homeostasis, Root and shoot development, ABA regulatory pathway component	down
Os02g0128800	18.8343	9.58667	-1.0659	8.42033e-10	7.96863e-09	SIAH-type E3 ligase, Plant growth and development	down
Os02g0315600	2.54267	1.23333	-1.06624	0.000517222	0.00183288	Helix-loop-helix DNA-binding domain containing protein.	down
Os11g0542100	2.49333	1.15367	-1.06752	0.00372131	0.010693	Zinc finger, RING-type domain containing protein.	down
Os09g0325140	6.575	3.15	-1.06811	0.000850111	0.00286238	Hypothetical conserved gene.	down
Os05g0456000	21.736	11.0457	-1.06823	9.22773e-09	7.57085e-08	Mitochondrial glycoprotein family protein.	down
Os12g0111600	63.883	31.841	-1.06873	1.8081e-06	1.03607e-05	Hypoxia induced protein conserved region family protein.	down
Os08g0504500	23.451	12.0313	-1.06914	9.42096e-09	7.70545e-08	Mog1/PsbP/DUF1795, alpha/beta/alpha sandwich domain containing protein.	down
Os02g0686700	4.79667	2.23067	-1.06979	0.00789748	0.0208311	Protein of unknown function DUF581 family protein.	down
Os09g0423400	6.39433	3.21533	-1.07044	2.73665e-05	0.000127033	Biopterin transport-related protein BT1 family protein.	down
Os06g0731300	35.147	17.811	-1.07096	1.17197e-08	9.46802e-08	Surface protein from Gram-positive cocci, anchor region domain containing protein.	down
Os10g0415200	8.33633	4.24333	-1.07173	6.19547e-11	6.85197e-10	Exocyst complex subunit Sec15-like family protein.	down
Os09g0517000	41.168	21.1263	-1.07175	3.58446e-12	4.51814e-11	Conserved hypothetical protein.	down
Os03g0692000	2.36	1.07367	-1.07216	0.00458183	0.0128534	Glycosyl transferase, family 14 protein.	down
Os05g0515400	16.3703	8.26833	-1.07243	5.67105e-09	4.80075e-08	Similar to Auxin response factor 14.	down
Os01g0851300	2.949	1.332	-1.07257	0.0109192	0.0275655	Reticulon family protein.	down
Os11g0444400	10.3967	5.10067	-1.07324	0.000111835	0.000458142	Conserved hypothetical protein.	down
Os02g0736300	6.741	3.363	-1.07385	2.67256e-06	1.48337e-05	Membrane attack complex component/perforin/complement C9 family protein.	down
Os12g0534100	19.498	9.78933	-1.07388	4.38415e-07	2.79354e-06	Conserved hypothetical protein.	down
Os03g0701100	2.42033	1.141	-1.07399	0.00281194	0.0083492	Similar to Prp18 domain containing protein, expressed.	down
Os04g0291100	12.646	6.332	-1.0751	5.25516e-07	3.30117e-06	Similar to Short-chain dehydrogenase Tic32.	down
Os02g0711200	12.078	6.14967	-1.0752	4.20779e-10	4.1455e-09	Anion-transporting ATPase family protein.	down
Os11g0549300	25.56	12.89	-1.07592	2.23399e-09	2.00077e-08	Similar to Protein kinase domain containing protein, expressed.	down
Os05g0155400	8.36667	4.16033	-1.07601	4.85319e-05	0.000214716	Zinc finger, NHR/GATA-type domain containing protein.	down
Os01g0192000	31.494	16.099	-1.0762	4.54292e-09	3.90722e-08	CCCH-type zinc finger protein, Negative regulator for leaf senescence	down
Os07g0241500	12.5673	6.36733	-1.07684	1.92348e-06	1.09658e-05	UDP-glucuronosyl/UDP-glucosyltransferase family protein.	down
Os01g0805400	18.018	9.05967	-1.07692	1.16874e-08	9.44479e-08	Cytokinin glycosyltransferase	down
Os02g0532300	39.7473	20.2823	-1.07761	9.26878e-16	1.71744e-14	Hypothetical conserved gene.	down
Os09g0401900	3.163	1.52467	-1.07777	0.000508541	0.00180616	Similar to ER lumen protein retaining receptor.	down
Os03g0843300	104.463	53.5557	-1.07813	9.22392e-25	3.31987e-23	Late embryogenesis abundant protein 2 family protein.	down
Os07g0410300	6.48133	3.06033	-1.0792	0.00439317	0.0123992	Conserved hypothetical protein.	down
Os07g0154300	45.2677	23.1447	-1.07977	4.2506e-12	5.31543e-11	Conserved hypothetical protein.	down
Os05g0506000	24.9783	12.6957	-1.08007	4.37874e-12	5.47057e-11	Similar to MS5-like protein (Fragment).	down
Os02g0137200	165.014	84.8027	-1.08026	3.51224e-24	1.22319e-22	Similar to 50S ribosomal protein L3-1, chloroplast precursor.	down
Os10g0430600	4.57167	2.21433	-1.08028	0.0010846	0.00356748	Aminotransferase, class-II, pyridoxal-phosphate binding site domain containing protein.	down
Os07g0614250	1.716	0.818	-1.08044	0.00166744	0.00525441	Hypothetical protein.	down
Os05g0172300	2.10467	0.992667	-1.08074	0.00359692	0.0103707	Domain of unknown function DUF632 domain containing protein.	down
Os07g0464200	16.236	8.05767	-1.08128	2.96764e-06	1.63297e-05	Similar to O-methyltransferase ZRP4.	down
Os04g0485300	259.184	132.515	-1.08233	1.89647e-26	7.73724e-25	Glucose-6-phosphate dehydrogenase.	down
Os02g0236000	26.3263	13.0467	-1.08235	3.90195e-07	2.51036e-06	Similar to Aspartate aminotransferase (EC 2.6.1.1) (Fragment).	down
Os06g0141200	20.8467	10.134	-1.08258	2.93682e-05	0.00013539	Putative zinc finger protein, Negative regulation of salt stress response	down
Os07g0117400	1.10633	0.478	-1.08359	0.0116541	0.0291934	NB-ARC domain containing protein.	down
Os04g0188500	12.88	6.28933	-1.08412	0.00014335	0.00057225	Conserved hypothetical protein.	down
Os01g0140400	2.11233	1.00333	-1.08587	0.00160291	0.00507309	Similar to leucine-rich repeat protein-related.	down
Os06g0568200	38.6863	19.316	-1.08651	9.00913e-09	7.40959e-08	Vacuolar H<sup>+</sup>-ATPase subunit B	down
Os07g0654100	1.04	0.469667	-1.08654	0.00868418	0.0226309	Hypothetical protein.	down
Os05g0253100	1.64567	0.668	-1.08676	0.0182816	0.0432295	Conserved hypothetical protein.	down
Os03g0817900	16.1097	8.13767	-1.08728	2.10617e-12	2.72636e-11	Protein of unknown function DUF231, plant domain containing protein.	down
Os11g0233800	1.257	0.604333	-1.08733	0.000870405	0.00292558	Serine/threonine protein kinase-related domain containing protein.	down
Os01g0195200	2.52967	1.12333	-1.08763	0.00542483	0.0149469	Similar to Serine/threonine-protein kinase PBS1 (EC 2.7.1.37) (AvrPphB susceptible protein 1).	down
Os01g0192550	3.606	1.64667	-1.08834	0.00313838	0.0092086	Conserved hypothetical protein.	down
Os08g0403300	97.1153	49.2587	-1.08857	1.35618e-16	2.69292e-15	Heavy metal transport/detoxification protein domain containing protein.	down
Os06g0114500	158.909	80.9583	-1.08874	4.17383e-24	1.44797e-22	Similar to ATOZI1 protein (Stress-induced protein OZI1) (AT0ZI1 protein).	down
Os12g0242800	8.69233	4.04833	-1.08915	0.000943885	0.00314972	TRAM, LAG1 and CLN8 homology domain containing protein.	down
Os07g0119300	50.1343	25.574	-1.08937	1.99264e-20	5.39518e-19	Homeodomain-related domain containing protein.	down
Os08g0359900	8.37467	4.00333	-1.09068	0.000379087	0.00137862	Conserved hypothetical protein.	down
Os04g0473900	0.717333	0.346667	-1.091	0.000593675	0.00207562	Megaenzyme-like protein, Drought resistance, Regulation of drought-induced cuticular wax deposition	down
Os01g0276900	15.485	7.60267	-1.0913	2.53383e-06	1.4122e-05	Conserved hypothetical protein.	down
Os12g0153433	6.31	3.00067	-1.09235	0.000866913	0.00291493	Hypothetical gene.	down
Os07g0108400	2.35767	1.02133	-1.0925	0.012509	0.0309971	Similar to Pollen-specific C2 domain containing protein.	down
Os11g0128800	65.0323	32.6567	-1.09392	6.01264e-14	9.2322e-13	Similar to Homoserine dehydrogenase-like protein.	down
Os09g0503100	2.527	1.16367	-1.09402	0.00382076	0.010941	Similar to Quinone-oxidoreductase QR1 (Fragment).	down
Os01g0212700	2.33333	1.04933	-1.09484	0.00591614	0.0161648	Similar to RING-H2 finger protein ATL2K.	down
Os02g0696500	26.2783	13.132	-1.09527	3.18627e-11	3.61919e-10	Concanavalin A-like lectin/glucanase domain containing protein.	down
Os08g0412800	5.249	2.49067	-1.09527	0.000248622	0.000939846	Protein of unknown function DUF1262 family protein.	down
Os12g0154400	2.24467	1.00367	-1.09532	0.00584159	0.0159871	t-snare domain containing protein.	down
Os03g0619600	8.88867	4.455	-1.09577	2.73857e-11	3.12916e-10	Transcriptional factor B3 family protein.	down
Os03g0788200	44.861	22.5283	-1.09577	2.51011e-13	3.60699e-12	MD-2-related lipid-recognition domain containing protein.	down
Os10g0561100	2.03933	0.916	-1.09579	0.00358948	0.0103537	Similar to Quinone oxidoreductase.	down
Os01g0642000	5.49567	2.70467	-1.0959	1.8962e-05	9.06815e-05	Carboxylesterase, type B family protein.	down
Os04g0423100	25.5973	12.922	-1.09608	3.94701e-15	6.8864e-14	Monooxygenase, FAD-binding domain containing protein.	down
Os09g0375900	22.4247	10.9843	-1.09641	1.18114e-06	6.99781e-06	Hypoxia induced protein conserved region family protein.	down
Os06g0262800	16.3427	8.25	-1.09737	1.29938e-10	1.38029e-09	Similar to Very-long-chain fatty acid condensing enzyme CUT1.	down
Os05g0207700	1.019	0.406	-1.09828	0.0198257	0.0463629	Similar to Serine/threonine-protein kinase PBS1 (EC 2.7.1.37) (AvrPphB susceptible protein 1).	down
Os12g0115900	6.67367	3.238	-1.09835	0.000110121	0.000451605	Translation elongation factor P domain containing protein.	down
Os09g0382300	9.25667	4.52	-1.09857	1.21015e-05	5.97978e-05	Cyclin-D2-1.	down
Os01g0915350	11.8333	5.978	-1.09862	5.4032e-13	7.49589e-12	Hypothetical protein.	down
Os02g0650900	4.55567	2.13633	-1.09888	0.000642221	0.00222653	Similar to Glutamate dehydrogenase 2 (EC 1.4.1.3) (GDH 2).	down
Os08g0425700	1.61267	0.675333	-1.09921	0.014018	0.0342969	Similar to Annexin-like protein.	down
Os06g0486300	1.28567	0.504667	-1.09943	0.0210658	0.0488128	Similar to MLO protein homolog 1.	down
Os05g0544900	13.099	6.46633	-1.10035	2.10432e-06	1.18959e-05	Protein of unknown function DUF3615 domain containing protein.	down
Os07g0414000	4.48167	2.167	-1.10055	0.000295541	0.00110009	Transferase domain containing protein.	down
Os09g0487200	0.649333	0.267667	-1.1008	0.0176207	0.0418397	Conserved hypothetical protein.	down
Os08g0170200	0.709667	0.296333	-1.10098	0.0169344	0.0404135	Disease resistance protein domain containing protein.	down
Os01g0175100	23.3877	11.6507	-1.10136	1.5079e-10	1.58737e-09	Kv1.4 voltage-gated K+ channel family protein.	down
Os11g0493100	7.325	3.33567	-1.10167	0.0020172	0.00622525	Similar to NB-ARC domain containing protein.	down
Os09g0272300	6.78567	3.30967	-1.10167	1.43966e-06	8.40628e-06	Similar to 3-glucanase.	down
Os05g0579500	9.964	4.851	-1.10201	0.000114584	0.000468406	Similar to 10A19I.7.	down
Os01g0362400	6.85933	3.17833	-1.10234	0.00125475	0.00406989	Conserved hypothetical protein.	down
Os04g0578550	11.026	5.36767	-1.10237	7.84653e-06	4.00004e-05	Hypothetical conserved gene.	down
Os04g0320000	8.39067	4.132	-1.10239	3.35659e-06	1.82831e-05	Similar to H0107B07.3 protein.	down
Os06g0715100	27.246	13.344	-1.10265	6.87344e-08	4.97575e-07	Similar to Novel plant SNARE 11 (AtNPSN11).	down
Os04g0169666	4.20467	2.01267	-1.10284	0.000185776	0.000724407	Hypothetical protein.	down
Os06g0155900	22.779	11.4127	-1.10404	7.37174e-11	8.07977e-10	Conserved hypothetical protein.	down
Os12g0581700	573.416	289.526	-1.10445	8.92635e-35	5.5171e-33	Conserved hypothetical protein.	down
Os03g0151600	16.0433	7.89267	-1.10456	3.50416e-07	2.27531e-06	Acyl-CoA N-acyltransferase domain containing protein.	down
Os08g0114300	18.2073	9.004	-1.10558	2.16636e-09	1.94538e-08	D-arabinono-1, 4-lactone oxidase domain containing protein.	down
Os03g0174500	49.9727	25.144	-1.10575	2.29204e-24	8.09775e-23	Similar to Adenylosuccinate synthetase, chloroplast precursor (EC 6.3.4.4) (IMP-- aspartate ligase) (AdSS) (AMPSase) (Fragment).	down
[truncated: 2,786 more rows]

## Sheet: Table 3
Supplementary Table 3: GO (gene ontology) enrichment analysis of DEGs in Nipponbare exposed to BPH for 48h compared with unfed Nipponbare.
[truncated: 61 more rows]

[truncated: 10 more sheets: Table 4, Table 5, Table 6, Table 7, Table 8, Table 9, Table 10, Table 11, Table 12, Table13]
